# Supplementary material for: An In Silico Design of a Vaccine against All Serotypes of the Dengue Virus Based on Virtual Screening of B-Cell and T-Cell Epitopes
Source: Biology (Basel). 2024 Aug 30;13(9):681. doi: 10.3390/biology13090681 (PMC11428656; doi:10.3390/biology13090681)
Supplement: Supplementary file 1 [file biology-13-00681-s001.zip]

Archive with 2 entries (2 files):
- Suplementary File 1 Tables.xlsx
- Supplementary File 2 Figures.pdf
