# Supplementary material for: An In Silico Design of a Vaccine against All Serotypes of the Dengue Virus Based on Virtual Screening of B-Cell and T-Cell Epitopes
Source: Biology (Basel). 2024 Aug 30;13(9):681. doi: 10.3390/biology13090681 (PMC11428656; doi:10.3390/biology13090681)
Supplement: Supplementary file 1 [file biology-13-00681-s001.zip › Suplementary File 1 Tables.xlsx]

## Sheet: immunoinformatic platforms
Table S1.All Bii immunoinformatics databases and softwares used in this research dengue vaccine designing
Application/Description	Bioinformatic Platform
Full-length Dengue virus genome sequences were retrieved	(a) Virus Pathogen Database and Analysis Resource (ViPR) (www.viprbrc.org) (b) National center for Biotechnology information (NCBI) (https://www.ncbi.nlm.nih.gov/ )
Multiple alignment sequence	(a) MUSCLE (https://www.ebi.ac.uk/jdispatcher/msa/muscle) (b) CLUSTALW version 2.0 (https://www.genome.jp/tools-bin/clustalw2)
Phylogentic Tree construction	Molecular Evolutionary Genetics Analysis (MEGA) 4 software (https://www.megasoftware.net/mega4/index.php)
Phylogentic Tree visualization	Interactive Tree Of Life (iTOL ) (https://itol.embl.de/)
Conserved sequences generation	BioEdit 7.2 (http://en.bio-soft.net/format/BioEdit.html)
B cells Epitopes Prediction	Immune Epitope Database (IEDB) (https://www.iedb.org/ )
CTLs (MHC I) Epitopes Prediction	NetMHC 4.0 (https://services.healthtech.dtu.dk/services/NetMHC-4.0/ )
HTLs (MHC II) Epitopes Prediction	NetMHCII - 2.3 (https://services.healthtech.dtu.dk/services/NetMHCII-2.3/ )
Predict Population coverage	IEDB population coverage (http://tools.iedb.org/population/.)
Predictions of Antigenicity	(a) VaxiJen online server (http://www.ddgpharmfac.net/vaxijen/VaxiJen/VaxiJen.html), (b) ANTIGENpro servers (https://scratch.proteomics.ics.uci.edu/)
Predictions of Allergenicty	Allertop v.2.0 (https://www.ddg-pharmfac.net/AllerTOP/),
Predictions of Toxicity	Toxinpred web server (https://webs.iiitd.edu.in/raghava/toxinpred/design.php ),
Predictions of Solubility	SOLpro (Scratch Protein Predictor (uci.edu) )
Predictions of Physiochemical properties	Expasy ProtParam (https://web.expasy.org/protparam/)
Predictions of Secondary structure	PSIPRED online server( http://bioinf.cs.ucl.ac.uk/psipred/ )
Predictions of Tertiary Structur	PHYRE-2 server (http://www.sbg.bio.ic.ac.uk/~phyre2/html/page.cgi?id=index),
Validations of Tertiary Structure	(a) ProSA-web (https://prosa.services.came.sbg.ac.at/prosa.php ), (b) PROCHECK (https://www.ebi.ac.uk/thornton-srv/software/PROCHECK/ ) (https://saves.mbi.ucla.edu/ ), (c) PDBSum (https://www.ebi.ac.uk/pdbsum/rhk7&code=022121)
Protein -Protein interaction side chains confirmation and interffcae area Prediction	PDBsum server https://www.ebi.ac.uk/thornton-srv/databases/pdbsum/index.html
Molecular Docking	HAWKDock (http://cadd.zju.edu.cn/hawkdock/ )
Protein Predictor and Receptor selection	Protein Data Bank (PDB) at https://www.rcsb.org/
Immune simulation of the designed vaccines	Immune simulation https://kraken.iac.rm.cnr.it/C-IMMSIM/
Reverse translation and codon optimization in order to express the multi-epitope vaccine construct	Java Codon Adaptation Tool (JCat) server (http://www.jcat.de/ )
Molecular dyanamic simulation	Amber 18 softawre.

## Sheet: DENV1~4  countries sources
Table S2. Dengue virus strainsDENV-1~4 full-length Polyprotein sequences collections from the selected countries.								Table S3. Reference strains Full Length Poly Protein sequences DENV-1~4
Country	DENV-1 Serotype	DENV-2 Serotype	DENV-3 Serotype	DENV-4 Serotype	Total	Color		Serotype	Reference Strain accession number
Vietnam	807	198	40	0	1045	Sharp Blue		DENV-1	NP_059433.1
Singapore	191	214	54	11	470	Light Red		DENV-2	NP_056776.2
China	146	197	38	19	400	Red		DENV-3	YP_001621843.1
USA	58	211	104	26	399	Golden brown		DENV-4	NP_073286.1
Brazil	41	79	83	58	261	Dark Brown
Thailand	54	71	39	12	176	Cyan blue
India	30	32	25	14	101	Green
Bangladesh	20	12	6	0	38	Hanada blue
Pakistan	4	11	6	1	22	Yellow
Philippian	4	6	5	2	17	Light Green
Total	1355	1031	400	143	2929

## Sheet: DENV 1~4 Sequences
Table S4. Dengue virus 1~4 serotypes Full Length Poly Protein sequences collected from 10 representative countries (1)Bangladesh,(2)Brazil,(3)China,(4) India,(5)Phillipian,(6) Pakistan, (7)Singapore,(8)Thailand, (9)USA, (10)Vietnam
Acession ID Number	Country	Dengue serotype
UNZ84434.1	Bangladesh	Dengue virus type 1
UNZ84432.1	Bangladesh	Dengue virus type 1
UNZ84419.1	Bangladesh	Dengue virus type 1
UNZ84417.1	Bangladesh	Dengue virus type 1
UNZ84415	Bangladesh	Dengue virus type 1
UNY83658.1	Bangladesh	Dengue virus type 1
UNY81284	Bangladesh	Dengue virus type 1
UNY81282.1	Bangladesh	Dengue virus type 1
UNY80766	Bangladesh	Dengue virus type 1
UNY80762.1	Bangladesh	Dengue virus type 1
UNW73015	Bangladesh	Dengue virus type 1
UNW73015.1	Bangladesh	Dengue virus type 1
UNY81280.1	Bangladesh	Dengue virus type 1
UNY81278.1	Bangladesh	Dengue virus type 1
UNY80766.1	Bangladesh	Dengue virus type 1
UNY60723.1	Bangladesh	Dengue virus type 1
UNW73020.1	Bangladesh	Dengue virus type 17
UNW73015.1	Bangladesh	Dengue virus type 1
BBH51315.1	Bangladesh	Dengue virus type 1
BBH51316.1	Bangladesh	Dengue virus type 1
UDI89627.1	Brazil	Dengue virus type 1
AKQ00010.1	Brazil	Dengue virus type 1
AKQ00011.1	Brazil	Dengue virus type 1
AKQ00012.1	Brazil	Dengue virus type 1
AKQ00013.1	Brazil	Dengue virus type 1
AKQ00014.1	Brazil	Dengue virus type 1
AKQ00015.1	Brazil	Dengue virus type 1
AKQ00016.1	Brazil	Dengue virus type 1
AKQ00017.1	Brazil	Dengue virus type 1
AKQ00018.1	Brazil	Dengue virus type 1
AKQ00019.1	Brazil	Dengue virus type 1
AKQ00038.1	Brazil	Dengue virus type 1
AKQ00039.1	Brazil	Dengue virus type 1
AGN94865.1	Brazil	Dengue virus type 1
AGN94866.1	Brazil	Dengue virus type 1
AGN94867.1	Brazil	Dengue virus type 1
AGN94868.1	Brazil	Dengue virus type 1
AGN94869.1	Brazil	Dengue virus type 1
AGN94870.1	Brazil	Dengue virus type 1
AGN94871.1	Brazil	Dengue virus type 1
AGN94872.1	Brazil	Dengue virus type 1
AGN94873.1	Brazil	Dengue virus type 1
AGN94874.1	Brazil	Dengue virus type 1
AGN94875.1	Brazil	Dengue virus type 1
AGN94876.1	Brazil	Dengue virus type 1
AGN94877.1	Brazil	Dengue virus type 1
AGN94878.1	Brazil	Dengue virus type 1
AGN94879.1	Brazil	Dengue virus type 1
ACY70762.1	Brazil	Dengue virus type 1
BAI23196.1	Brazil	Dengue virus type 1
ACO06150.1	Brazil	Dengue virus type 1
ACO06151.1	Brazil	Dengue virus type 1
ACO06153.1	Brazil	Dengue virus type 1
ACO06155.1	Brazil	Dengue virus type 1
ACO06157.1	Brazil	Dengue virus type 1
ACO06161.1	Brazil	Dengue virus type 1
ACO06164.1	Brazil	Dengue virus type 1
ACO06167.1	Brazil	Dengue virus type 1
ACO06170.1	Brazil	Dengue virus type 1
ACO06173.1	Brazil	Dengue virus type 1
ACJ12617.1	Brazil	Dengue virus type 1
UIT12334.1	China	Dengue virus type 1
UIZ00634.1	China	Dengue virus type 1
UIZ00635.1	China	Dengue virus type 1
UIZ00637.1	China	Dengue virus type 1
UIZ00658.1	China	Dengue virus type 1
UCM76012.1	China	Dengue virus type 1
UDE31773.1	China	Dengue virus type 1
QRI93542.1	China	Dengue virus type 1
QRI93543.1	China	Dengue virus type 1
QRI93544.1	China	Dengue virus type 1
QRI93545.1	China	Dengue virus type 1
QQC97219.1	China	Dengue virus type 1
QQC97221.1	China	Dengue virus type 1
QIC53485.1	China	Dengue virus type 1
QIC53490.1	China	Dengue virus type 1
QIC53494.1	China	Dengue virus type 1
QJQ84559.1	China	Dengue virus type 1
QDG00647.1	China	Dengue virus type 1
QDG00648.1	China	Dengue virus type 1
QDG00649.1	China	Dengue virus type 1
QDG00650.1	China	Dengue virus type 1
QDG00651.1	China	Dengue virus type 1
QDG00652.1	China	Dengue virus type 1
QDG00653.1	China	Dengue virus type 1
QDG00654.1	China	Dengue virus type 1
QDG00655.1	China	Dengue virus type 1
QDG00656.1	China	Dengue virus type 1
QDG00657.1	China	Dengue virus type 1
QDG00658.1	China	Dengue virus type 1
QDG00659.1	China	Dengue virus type 1
QDG00660.1	China	Dengue virus type 1
QDG00661.1	China	Dengue virus type 1
QDG00662.1	China	Dengue virus type 1
QDG00663.1	China	Dengue virus type 1
QDG00664.1	China	Dengue virus type 1
QDG00665.1	China	Dengue virus type 1
QDG00666.1	China	Dengue virus type 1
QDG00667.1	China	Dengue virus type 1
QDG00668.1	China	Dengue virus type 1
QDG00669.1	China	Dengue virus type 1
QDG00670.1	China	Dengue virus type 1
QDG00671.1	China	Dengue virus type 1
QDG00672.1	China	Dengue virus type 1
QDG00673.1	China	Dengue virus type 1
QDG00674.1	China	Dengue virus type 1
QDG00675.1	China	Dengue virus type 1
QDG00676.1	China	Dengue virus type 1
QDG00677.1	China	Dengue virus type 1
QDG00678.1	China	Dengue virus type 1
QDG00679.1	China	Dengue virus type 1
QDG00680.1	China	Dengue virus type 1
QDG00681.1	China	Dengue virus type 1
QDG00682.1	China	Dengue virus type 1
QDG00683.1	China	Dengue virus type 1
QDG00684.1	China	Dengue virus type 1
QDG00685.1	China	Dengue virus type 1
QDG00686.1	China	Dengue virus type 1
QDG00687.1	China	Dengue virus type 1
QDG00688.1	China	Dengue virus type 1
QDG00689.1	China	Dengue virus type 1
QDG00690.1	China	Dengue virus type 1
QDG00691.1	China	Dengue virus type 1
QDG00692.1	China	Dengue virus type 1
QDG00693.1	China	Dengue virus type 1
QDG00694.1	China	Dengue virus type 1
QDG00695.1	China	Dengue virus type 1
QDG00696.1	China	Dengue virus type 1
QDG00697.1	China	Dengue virus type 1
QDG00698.1	China	Dengue virus type 1
ARO78342.1	China	Dengue virus type 1
ARO78343.1	China	Dengue virus type 1
ARO78344.1	China	Dengue virus type 1
ARO78345.1	China	Dengue virus type 1
ARO78346.1	China	Dengue virus type 1
ARO78347.1	China	Dengue virus type 1
ARO78348.1	China	Dengue virus type 1
ARO78349.1	China	Dengue virus type 1
ARO78350.1	China	Dengue virus type 1
ARO78351.1	China	Dengue virus type 1
ARO78352.1	China	Dengue virus type 1
ARO78353.1	China	Dengue virus type 1
ARO78354.1	China	Dengue virus type 1
ARO78355.1	China	Dengue virus type 1
AYN74343.1	China	Dengue virus type 1
AXI98990.1	China	Dengue virus type 1
AXI98991.1	China	Dengue virus type 1
AXI98992.1	China	Dengue virus type 1
AXI98993.1	China	Dengue virus type 1
AXI98994.1	China	Dengue virus type 1
AUW27525.1	China	Dengue virus type 1
AUW27526.1	China	Dengue virus type 1
AUW27527.1	China	Dengue virus type 1
AUW27528.1	China	Dengue virus type 1
ASN77914.1	China	Dengue virus type 1
AQS22529.1	China	Dengue virus type 1
AQS22530.1	China	Dengue virus type 1
AQS22531.1	China	Dengue virus type 1
AQS22532.1	China	Dengue virus type 1
AQS22533.1	China	Dengue virus type 1
AQS22534.1	China	Dengue virus type 1
AQS22535.1	China	Dengue virus type 1
AQS22540.1	China	Dengue virus type 1
AQS22541.1	China	Dengue virus type 1
AQS22542.1	China	Dengue virus type 1
AQS22543.1	China	Dengue virus type 1
AQS22544.1	China	Dengue virus type 1
APW49447.1	China	Dengue virus type 1
APW49448.1	China	Dengue virus type 1
APW49451.1	China	Dengue virus type 1
APW49452.1	China	Dengue virus type 1
APW49453.1	China	Dengue virus type 1
APW49454.1	China	Dengue virus type 1
APW49455.1	China	Dengue virus type 1
APW49456.1	China	Dengue virus type 1
APW49457.1	China	Dengue virus type 1
APU93587.1	China	Dengue virus type 1
APU93588.1	China	Dengue virus type 1
APU93589.1	China	Dengue virus type 1
APU93590.1	China	Dengue virus type 1
APU93591.1	China	Dengue virus type 1
ANQ38587.1	China	Dengue virus type 1
AMK05843.1	China	Dengue virus type 1
AMK05844.1	China	Dengue virus type 1
AMK05845.1	China	Dengue virus type 1
AMK05846.1	China	Dengue virus type 1
ALP06116.1	China	Dengue virus type 1
ALP06117.1	China	Dengue virus type 1
ALP06118.1	China	Dengue virus type 1
ALP06119.1	China	Dengue virus type 1
ALP06120.1	China	Dengue virus type 1
ALP06121.1	China	Dengue virus type 1
AKQ62912.1	China	Dengue virus type 1
AKQ62913.1	China	Dengue virus type 1
AKN52396.1	China	Dengue virus type 1
AHX42641.1	China	Dengue virus type 1
AHX42644.1	China	Dengue virus type 1
AHL19964.1	China	Dengue virus type 1
AHL19965.1	China	Dengue virus type 1
AHL19966.1	China	Dengue virus type 1
AGM38094.1	China	Dengue virus type 1
AFD62908.1	China	Dengue virus type 1
ABY65724.1	China	Dengue virus type 1
ABK27927.1	China	Dengue virus type 1
ABA39233.1	China	Dengue virus type 1
AAV97946.4	China	Dengue virus type 1
USI59538.1	India	Dengue virus type 1
UNZ79670.1	India	Dengue virus type 1
UNZ79674.1	India	Dengue virus type 1
UNZ79678.1	India	Dengue virus type 1
UNZ79681.1	India	Dengue virus type 1
UNZ79685.1	India	Dengue virus type 1
UNZ79688.1	India	Dengue virus type 1
UNZ79691.1	India	Dengue virus type 1
UNY43259.1	India	Dengue virus type 1
QTH36735.1	India	Dengue virus type 1
QBA57534.1	India	Dengue virus type 1
QBA57538.1	India	Dengue virus type 1
AXX75607.2	India	Dengue virus type 1
AXX75609.1	India	Dengue virus type 1
ASD49618.1	India	Dengue virus type 1
ASD49619.1	India	Dengue virus type 1
ANC57581.1	India	Dengue virus type 1
AJP08954.1	India	Dengue virus type 1
AHX34897.1	India	Dengue virus type 1
AFZ40224.1	India	Dengue virus type 1
AHZ44537.1	India	Dengue virus type 1
AFZ40223.1	India	Dengue virus type 1
AFZ40114.1	India	Dengue virus type 1
AFZ40115.1	India	Dengue virus type 1
AFZ40116.1	India	Dengue virus type 1
AFZ40118.1	India	Dengue virus type 1
AFN54940.1	India	Dengue virus type 1
AFN54941.1	India	Dengue virus type 1
AFN54942.1	India	Dengue virus type 1
AFN54943.1	India	Dengue virus type 1
UIZ00653.1	Pakistan	Dengue virus type 1
UIZ00661.1	Pakistan	Dengue virus type 1
UIZ00663.1	Pakistan	Dengue virus type 1
ACW82892.1	Pakistan	Dengue virus type 1
AYU75102.1	Pakistan	Dengue virus type 1
AYU75103.1	Philippian	Dengue virus type 1
AWI64265.1	Philippian	Dengue virus type 1
ARM59243.1	Philippian	Dengue virus type 1
ARM59244.1	Philippian	Dengue virus type 1
AYU75102.1	Singapore	Dengue virus type 1
AYU75103.1	Singapore	Dengue virus type 1
AWV55198.1	Singapore	Dengue virus type 1
AWV55199.1	Singapore	Dengue virus type 1
AWV55200.1	Singapore	Dengue virus type 1
AWV55201.1	Singapore	Dengue virus type 1
AWV55202.1	Singapore	Dengue virus type 1
AWV55203.1	Singapore	Dengue virus type 1
AWV55204.1	Singapore	Dengue virus type 1
AWV55205.1	Singapore	Dengue virus type 1
AWV55206.1	Singapore	Dengue virus type 1
AWV55207.1	Singapore	Dengue virus type 1
AWV55208.1	Singapore	Dengue virus type 1
AWV55209.1	Singapore	Dengue virus type 1
AWV55210.1	Singapore	Dengue virus type 1
AWV55211.1	Singapore	Dengue virus type 1
AWV55212.1	Singapore	Dengue virus type 1
AWV55213.1	Singapore	Dengue virus type 1
AWV55214.1	Singapore	Dengue virus type 1
AWV55215.1	Singapore	Dengue virus type 1
AWV55216.1	Singapore	Dengue virus type 1
AWV55217.1	Singapore	Dengue virus type 1
AWV55218.1	Singapore	Dengue virus type 1
AWV55219.1	Singapore	Dengue virus type 1
AWV55220.1	Singapore	Dengue virus type 1
AWV55221.1	Singapore	Dengue virus type 1
AWV55222.1	Singapore	Dengue virus type 1
AWV55223.1	Singapore	Dengue virus type 1
AWV55224.1	Singapore	Dengue virus type 1
AWV55225.1	Singapore	Dengue virus type 1
AWV55226.1	Singapore	Dengue virus type 1
AWV55227.1	Singapore	Dengue virus type 1
AWV55228.1	Singapore	Dengue virus type 1
AWV55229.1	Singapore	Dengue virus type 1
AWV55230.1	Singapore	Dengue virus type 1
AWV55231.1	Singapore	Dengue virus type 1
AWV55232.1	Singapore	Dengue virus type 1
AWV55233.1	Singapore	Dengue virus type 1
AWV55234.1	Singapore	Dengue virus type 1
AWV55235.1	Singapore	Dengue virus type 1
AWV55236.1	Singapore	Dengue virus type 1
AWV55237.1	Singapore	Dengue virus type 1
AWV55238.1	Singapore	Dengue virus type 1
AWV55239.1	Singapore	Dengue virus type 1
AWV55240.1	Singapore	Dengue virus type 1
AWV55241.1	Singapore	Dengue virus type 1
AWV55242.1	Singapore	Dengue virus type 1
AWV55243.1	Singapore	Dengue virus type 1
AWV55244.1	Singapore	Dengue virus type 1
AWV55245.1	Singapore	Dengue virus type 1
AWV55246.1	Singapore	Dengue virus type 1
AWV55247.1	Singapore	Dengue virus type 1
AWV55248.1	Singapore	Dengue virus type 1
AWV55249.1	Singapore	Dengue virus type 1
AWV55250.1	Singapore	Dengue virus type 1
AWV55251.1	Singapore	Dengue virus type 1
AWV55252.1	Singapore	Dengue virus type 1
AWV55253.1	Singapore	Dengue virus type 1
AWV55254.1	Singapore	Dengue virus type 1
AWV55255.1	Singapore	Dengue virus type 1
AWV55256.1	Singapore	Dengue virus type 1
AWV55257.1	Singapore	Dengue virus type 1
AWV55258.1	Singapore	Dengue virus type 1
AWV55259.1	Singapore	Dengue virus type 1
AWV55260.1	Singapore	Dengue virus type 1
AWV55261.1	Singapore	Dengue virus type 1
AWV55262.1	Singapore	Dengue virus type 1
AWV55263.1	Singapore	Dengue virus type 1
AWI64265.1	Singapore	Dengue virus type 1
ARM59243.1	Singapore	Dengue virus type 1
ARM59244.1	Singapore	Dengue virus type 1
AKL81129.1	Singapore	Dengue virus type 1
AKL81130.1	Singapore	Dengue virus type 1
AKL81131.1	Singapore	Dengue virus type 1
AKL81132.1	Singapore	Dengue virus type 1
AKL81133.1	Singapore	Dengue virus type 1
AKL81134.1	Singapore	Dengue virus type 1
AKL81135.1	Singapore	Dengue virus type 1
AKL81136.1	Singapore	Dengue virus type 1
AKL81137.1	Singapore	Dengue virus type 1
AKL81138.1	Singapore	Dengue virus type 1
AKL81139.1	Singapore	Dengue virus type 1
AKL81140.1	Singapore	Dengue virus type 1
AKL81141.1	Singapore	Dengue virus type 1
AKL81142.1	Singapore	Dengue virus type 1
AKL81143.1	Singapore	Dengue virus type 1
AKL81144.1	Singapore	Dengue virus type 1
AKL81145.1	Singapore	Dengue virus type 1
AKL81146.1	Singapore	Dengue virus type 1
AKL81147.1	Singapore	Dengue virus type 1
AKL81148.1	Singapore	Dengue virus type 1
AKL81149.1	Singapore	Dengue virus type 1
AKL81150.1	Singapore	Dengue virus type 1
AKL81151.1	Singapore	Dengue virus type 1
AKL81152.1	Singapore	Dengue virus type 1
AKL81153.1	Singapore	Dengue virus type 1
AKL81154.1	Singapore	Dengue virus type 1
AKL81155.1	Singapore	Dengue virus type 1
AKL81156.1	Singapore	Dengue virus type 1
AKL81157.1	Singapore	Dengue virus type 1
AKL81158.1	Singapore	Dengue virus type 1
AKL81159.1	Singapore	Dengue virus type 1
AKL81160.1	Singapore	Dengue virus type 1
AKL81161.1	Singapore	Dengue virus type 1
AKL81162.1	Singapore	Dengue virus type 1
AKL81163.1	Singapore	Dengue virus type 1
AKL81164.1	Singapore	Dengue virus type 1
AKL81165.1	Singapore	Dengue virus type 1
AKL81166.1	Singapore	Dengue virus type 1
AKL81167.1	Singapore	Dengue virus type 1
AKL81168.1	Singapore	Dengue virus type 1
AKL81169.1	Singapore	Dengue virus type 1
AKL81170.1	Singapore	Dengue virus type 1
AKL81171.1	Singapore	Dengue virus type 1
AKL81172.1	Singapore	Dengue virus type 1
AKL81173.1	Singapore	Dengue virus type 1
AKL81174.1	Singapore	Dengue virus type 1
AKL81175.1	Singapore	Dengue virus type 1
AKL81176.1	Singapore	Dengue virus type 1
AKL81177.1	Singapore	Dengue virus type 1
AKL81178.1	Singapore	Dengue virus type 1
AKL81179.1	Singapore	Dengue virus type 1
AKL81180.1	Singapore	Dengue virus type 1
AKL81181.1	Singapore	Dengue virus type 1
AKL81182.1	Singapore	Dengue virus type 1
AKL81183.1	Singapore	Dengue virus type 1
AKL81184.1	Singapore	Dengue virus type 1
AKL81185.1	Singapore	Dengue virus type 1
AKL81186.1	Singapore	Dengue virus type 1
AKL81187.1	Singapore	Dengue virus type 1
AKL81188.1	Singapore	Dengue virus type 1
AKL81189.1	Singapore	Dengue virus type 1
AKL81190.1	Singapore	Dengue virus type 1
ADK37471.1	Singapore	Dengue virus type 1
ACS12900.1	Singapore	Dengue virus type 1
ACS12901.1	Singapore	Dengue virus type 1
ACS12902.1	Singapore	Dengue virus type 1
ABW82062.1	Singapore	Dengue virus type 1
ABW82063.1	Singapore	Dengue virus type 1
ABW82064.1	Singapore	Dengue virus type 1
ABW82065.1	Singapore	Dengue virus type 1
ABW82066.1	Singapore	Dengue virus type 1
ABW82067.1	Singapore	Dengue virus type 1
ABW82068.1	Singapore	Dengue virus type 1
ABW82069.1	Singapore	Dengue virus type 1
ABW82070.1	Singapore	Dengue virus type 1
ABW82071.1	Singapore	Dengue virus type 1
ABW82072.1	Singapore	Dengue virus type 1
ABW82073.1	Singapore	Dengue virus type 1
ABW82074.1	Singapore	Dengue virus type 1
ABW82075.1	Singapore	Dengue virus type 1
ABW82076.1	Singapore	Dengue virus type 1
ABW82077.1	Singapore	Dengue virus type 1
ABW82078.1	Singapore	Dengue virus type 1
ABW82079.1	Singapore	Dengue virus type 1
ABW82080.1	Singapore	Dengue virus type 1
ABW82081.1	Singapore	Dengue virus type 1
ABW82082.1	Singapore	Dengue virus type 1
ABW82083.1	Singapore	Dengue virus type 1
ABW82084.1	Singapore	Dengue virus type 1
ABW82085.1	Singapore	Dengue virus type 1
ABW82086.1	Singapore	Dengue virus type 1
ABW82087.1	Singapore	Dengue virus type 1
ABW82088.1	Singapore	Dengue virus type 1
ABW82089.1	Singapore	Dengue virus type 1
ABW82090.2	Singapore	Dengue virus type 1
ABW82091.1	Singapore	Dengue virus type 1
ABW82092.1	Singapore	Dengue virus type 1
ABW82093.1	Singapore	Dengue virus type 1
ABW82094.1	Singapore	Dengue virus type 1
ABW82095.1	Singapore	Dengue virus type 1
ABW82096.1	Singapore	Dengue virus type 1
ABW82097.1	Singapore	Dengue virus type 1
ABW82098.2	Singapore	Dengue virus type 1
ABW82099.1	Singapore	Dengue virus type 1
ABW82100.1	Singapore	Dengue virus type 1
ABW82101.1	Singapore	Dengue virus type 1
ABW82102.1	Singapore	Dengue virus type 1
ABW82103.1	Singapore	Dengue virus type 1
ABW82104.1	Singapore	Dengue virus type 1
ABW82105.1	Singapore	Dengue virus type 1
ABW82106.1	Singapore	Dengue virus type 1
ABW82107.1	Singapore	Dengue virus type 1
ABW82108.1	Singapore	Dengue virus type 1
ABW82109.1	Singapore	Dengue virus type 1
ABW82110.1	Singapore	Dengue virus type 1
ABW82111.1	Singapore	Dengue virus type 1
ABW82112.1	Singapore	Dengue virus type 1
ABW82113.1	Singapore	Dengue virus type 1
ABW82114.1	Singapore	Dengue virus type 1
ABW82115.1	Singapore	Dengue virus type 1
ABW82116.1	Singapore	Dengue virus type 1
ABW82117.1	Singapore	Dengue virus type 1
UIZ00636.1	Thailand	Dengue virus type 1
UIZ00649.1	Thailand	Dengue virus type 1
UIZ00650.1	Thailand	Dengue virus type 1
UIZ00657.1	Thailand	Dengue virus type 1
UIZ00662.1	Thailand	Dengue virus type 1
BDB33210.1	Thailand	Dengue virus type 1
BDB33211.1	Thailand	Dengue virus type 1
UDI89628.1	Thailand	Dengue virus type 1
QPQ49764.1	Thailand	Dengue virus type 1
QPQ49767.1	Thailand	Dengue virus type 1
QBK46949.1	Thailand	Dengue virus type 1
AXS75989.1	Thailand	Dengue virus type 1
AXS75991.1	Thailand	Dengue virus type 1
ANC57576.1	Thailand	Dengue virus type 1
ANC57582.1	Thailand	Dengue virus type 1
ANC57583.1	Thailand	Dengue virus type 1
ANC57585.1	Thailand	Dengue virus type 1
ANC57588.1	Thailand	Dengue virus type 1
ANC57589.1	Thailand	Dengue virus type 1
ANC57592.1	Thailand	Dengue virus type 1
CDF77358.1	Thailand	Dengue virus type 1
CDF77359.1	Thailand	Dengue virus type 1
AFZ40117.1	Thailand	Dengue virus type 1
ADU03651.1	Thailand	Dengue virus type 1
ADU03652.1	Thailand	Dengue virus type 1
ADU03653.1	Thailand	Dengue virus type 1
AEV54598.1	Thailand	Dengue virus type 1
AEV54599.1	Thailand	Dengue virus type 1
AEV54600.1	Thailand	Dengue virus type 1
AEV54601.1	Thailand	Dengue virus type 1
AEV54602.1	Thailand	Dengue virus type 1
AEV54603.1	Thailand	Dengue virus type 1
AEV54604.1	Thailand	Dengue virus type 1
AEV54605.1	Thailand	Dengue virus type 1
AEV54606.1	Thailand	Dengue virus type 1
ACO06148.1	Thailand	Dengue virus type 1
ACN42673.1	Thailand	Dengue virus type 1
ACN42674.1	Thailand	Dengue virus type 1
ACN42675.1	Thailand	Dengue virus type 1
ACN42676.1	Thailand	Dengue virus type 1
ACN42677.1	Thailand	Dengue virus type 1
ACN42678.1	Thailand	Dengue virus type 1
ACN42679.1	Thailand	Dengue virus type 1
ACN42680.1	Thailand	Dengue virus type 1
AAW64434.1	Thailand	Dengue virus type 1
AAW64435.1	Thailand	Dengue virus type 1
AAW64436.1	Thailand	Dengue virus type 1
AAW64437.1	Thailand	Dengue virus type 1
AAW64438.1	Thailand	Dengue virus type 1
AAW64439.1	Thailand	Dengue virus type 1
AAW64440.1	Thailand	Dengue virus type 1
AAW64441.1	Thailand	Dengue virus type 1
AAW64442.1	Thailand	Dengue virus type 1
AAW64443.1	Thailand	Dengue virus type 1
AIU47321.1	USA	Dengue virus type 1
AHI43733.1	USA	Dengue virus type 1
AHI43734.1	USA	Dengue virus type 1
AHI43735.1	USA	Dengue virus type 1
AHI43736.1	USA	Dengue virus type 1
AHI43737.1	USA	Dengue virus type 1
AHI43738.1	USA	Dengue virus type 1
AHI43739.1	USA	Dengue virus type 1
AHI43740.1	USA	Dengue virus type 1
AHI43741.1	USA	Dengue virus type 1
AHI43742.1	USA	Dengue virus type 1
AHI43743.1	USA	Dengue virus type 1
AHI43744.1	USA	Dengue virus type 1
AHI43745.1	USA	Dengue virus type 1
AHI43746.1	USA	Dengue virus type 1
AHI43747.1	USA	Dengue virus type 1
AHI43748.1	USA	Dengue virus type 1
AHI43749.1	USA	Dengue virus type 1
AHI43750.1	USA	Dengue virus type 1
AHF45684.1	USA	Dengue virus type 1
AFJ91714.1	USA	Dengue virus type 1
ACL99002.1	USA	Dengue virus type 1
ACL99003.1	USA	Dengue virus type 1
ACL99012.1	USA	Dengue virus type 1
ACL99013.1	USA	Dengue virus type 1
ACK28188.1	USA	Dengue virus type 1
ACK28189.1	USA	Dengue virus type 1
ACJ04186.1	USA	Dengue virus type 1
ACJ04190.1	USA	Dengue virus type 1
ACJ04191.1	USA	Dengue virus type 1
ACJ04192.1	USA	Dengue virus type 1
ACJ04215.1	USA	Dengue virus type 1
ACJ04216.1	USA	Dengue virus type 1
ACJ04217.1	USA	Dengue virus type 1
ACJ04221.1	USA	Dengue virus type 1
ACJ04222.1	USA	Dengue virus type 1
ACJ04223.1	USA	Dengue virus type 1
ACJ04224.1	USA	Dengue virus type 1
ACJ04225.1	USA	Dengue virus type 1
ACJ04226.1	USA	Dengue virus type 1
ACJ04227.1	USA	Dengue virus type 1
ACJ04228.1	USA	Dengue virus type 1
ACJ04229.1	USA	Dengue virus type 1
ACJ04230.1	USA	Dengue virus type 1
ACJ04231.1	USA	Dengue virus type 1
ACJ04232.1	USA	Dengue virus type 1
ACH99678.1	USA	Dengue virus type 1
ACH99679.1	USA	Dengue virus type 1
ACH99680.1	USA	Dengue virus type 1
ACH99681.1	USA	Dengue virus type 1
ACF49259.1	USA	Dengue virus type 1
ACA48834.1	USA	Dengue virus type 1
ACA48858.1	USA	Dengue virus type 1
ACA48859.1	USA	Dengue virus type 1
ABG75763.1	USA	Dengue virus type 1
ABG75764.1	USA	Dengue virus type 1
ABG75765.1	USA	Dengue virus type 1
ABG75766.1	USA	Dengue virus type 1
>UIZ00659.1	Vietnam	Dengue virus type 1
>ARU09497.1	Vietnam	Dengue virus type 1
>AHG23212.1	Vietnam	Dengue virus type 1
>AHF45707.1	Vietnam	Dengue virus type 1
>AHF45708.1	Vietnam	Dengue virus type 1
>AHF45715.1	Vietnam	Dengue virus type 1
>AHF45722.1	Vietnam	Dengue virus type 1
>AEX65545.1	Vietnam	Dengue virus type 1
>AEX65546.1	Vietnam	Dengue virus type 1
>AEX65547.1	Vietnam	Dengue virus type 1
>AEX65548.1	Vietnam	Dengue virus type 1
>AEX65552.1	Vietnam	Dengue virus type 1
>AEH59352.1	Vietnam	Dengue virus type 1
>AEF57555.1	Vietnam	Dengue virus type 1
>AEF01499.1	Vietnam	Dengue virus type 1
>AEF01500.1	Vietnam	Dengue virus type 1
>AEF01501.1	Vietnam	Dengue virus type 1
>AEF01502.1	Vietnam	Dengue virus type 1
>AEF01503.1	Vietnam	Dengue virus type 1
>AEF01504.1	Vietnam	Dengue virus type 1
>AEF01505.1	Vietnam	Dengue virus type 1
>AEF01506.1	Vietnam	Dengue virus type 1
>AEF01507.1	Vietnam	Dengue virus type 1
>AEF01508.1	Vietnam	Dengue virus type 1
>AEF01509.1	Vietnam	Dengue virus type 1
>AEF01510.1	Vietnam	Dengue virus type 1
>AEF01511.1	Vietnam	Dengue virus type 1
>AEF01512.1	Vietnam	Dengue virus type 1
>AEF01513.1	Vietnam	Dengue virus type 1
>AEF01514.1	Vietnam	Dengue virus type 1
>AEF01515.	Vietnam	Dengue virus type 1
>AEF01516.	Vietnam	Dengue virus type 1
>AEF01517.	Vietnam	Dengue virus type 1
>AEF01518.	Vietnam	Dengue virus type 1
>AEF01519.	Vietnam	Dengue virus type 1
>AEF01520.	Vietnam	Dengue virus type 1
>AEF01521.	Vietnam	Dengue virus type 1
>AEF01522.	Vietnam	Dengue virus type 1
>AEF01552.	Vietnam	Dengue virus type 1
>AEF01553.	Vietnam	Dengue virus type 1
>ADK26434.	Vietnam	Dengue virus type 1
>ADK26437.	Vietnam	Dengue virus type 1
>ADI80644.	Vietnam	Dengue virus type 1
>ADI80645.	Vietnam	Dengue virus type 1
>ADI80646.	Vietnam	Dengue virus type 1
>ADI80647.	Vietnam	Dengue virus type 1
>ADI80648.	Vietnam	Dengue virus type 1
>ADI80649.	Vietnam	Dengue virus type 1
>ADI80650.	Vietnam	Dengue virus type 1
>ADI80651.	Vietnam	Dengue virus type 1
>ADI80652.	Vietnam	Dengue virus type 1
>ADI80653.	Vietnam	Dengue virus type 1
>ADI80654.	Vietnam	Dengue virus type 1
>ACY70577.	Vietnam	Dengue virus type 1
>ACY70578.	Vietnam	Dengue virus type 1
>ACY70579.	Vietnam	Dengue virus type 1
>ACY70580.	Vietnam	Dengue virus type 1
>ACY70581.	Vietnam	Dengue virus type 1
>ACY70582.	Vietnam	Dengue virus type 1
>ACY70583.	Vietnam	Dengue virus type 1
>ACY70584.	Vietnam	Dengue virus type 1
>ACY70585.	Vietnam	Dengue virus type 1
>ACY70586.	Vietnam	Dengue virus type 1
>ACY70587.	Vietnam	Dengue virus type 1
>ACY70588.	Vietnam	Dengue virus type 1
>ACY70589.	Vietnam	Dengue virus type 1
>ACY70590.	Vietnam	Dengue virus type 1
>ACY70591.	Vietnam	Dengue virus type 1
>ACY70592.	Vietnam	Dengue virus type 1
>ACY70593.	Vietnam	Dengue virus type 1
>ACY70594.	Vietnam	Dengue virus type 1
>ACY70595.	Vietnam	Dengue virus type 1
>ACY70596.	Vietnam	Dengue virus type 1
>ACY70597.	Vietnam	Dengue virus type 1
>ACY70598.	Vietnam	Dengue virus type 1
>ACY70599.	Vietnam	Dengue virus type 1
>ACY70600.	Vietnam	Dengue virus type 1
>ACY70601.	Vietnam	Dengue virus type 1
>ACY70602.	Vietnam	Dengue virus type 1
>ACY70603.	Vietnam	Dengue virus type 1
>ACY70604.	Vietnam	Dengue virus type 1
>ACY70605.	Vietnam	Dengue virus type 1
>ACY70606.	Vietnam	Dengue virus type 1
>ACY70607.	Vietnam	Dengue virus type 1
>ACY70608.	Vietnam	Dengue virus type 1
>ACY70609.	Vietnam	Dengue virus type 1
>ACY70610.	Vietnam	Dengue virus type 1
>ACY70611.	Vietnam	Dengue virus type 1
>ACY70612.	Vietnam	Dengue virus type 1
>ACY70613.	Vietnam	Dengue virus type 1
>ACY70614.	Vietnam	Dengue virus type 1
>ACY70615.	Vietnam	Dengue virus type 1
>ACY70616.	Vietnam	Dengue virus type 1
>ACY70617.	Vietnam	Dengue virus type 1
>ACY70618.	Vietnam	Dengue virus type 1
>ACY70619.	Vietnam	Dengue virus type 1
>ACY70620.	Vietnam	Dengue virus type 1
>ACY70621.	Vietnam	Dengue virus type 1
>ACY70622.	Vietnam	Dengue virus type 1
>ACY70623.	Vietnam	Dengue virus type 1
>ACY70624.	Vietnam	Dengue virus type 1
>ACY70625.	Vietnam	Dengue virus type 1
>ACY70626.	Vietnam	Dengue virus type 1
>ACY70627.	Vietnam	Dengue virus type 1
>ACY70628.	Vietnam	Dengue virus type 1
>ACY70629.	Vietnam	Dengue virus type 1
>ACY70630.	Vietnam	Dengue virus type 1
>ACY70631.	Vietnam	Dengue virus type 1
>ACY70632.	Vietnam	Dengue virus type 1
>ACY70633.	Vietnam	Dengue virus type 1
>ACY70634.	Vietnam	Dengue virus type 1
>ACY70635.	Vietnam	Dengue virus type 1
>ACY70636.	Vietnam	Dengue virus type 1
>ACY70637.	Vietnam	Dengue virus type 1
>ACY70638.	Vietnam	Dengue virus type 1
>ACY70639.	Vietnam	Dengue virus type 1
>ACY70640.	Vietnam	Dengue virus type 1
>ACY70641.	Vietnam	Dengue virus type 1
>ACY70642.	Vietnam	Dengue virus type 1
>ACY70643.	Vietnam	Dengue virus type 1
>ACY70644.	Vietnam	Dengue virus type 1
>ACY70645.	Vietnam	Dengue virus type 1
>ACY70646.	Vietnam	Dengue virus type 1
>ACY70647.	Vietnam	Dengue virus type 1
>ACY70648.	Vietnam	Dengue virus type 1
>ACY70649.	Vietnam	Dengue virus type 1
>ACY70650.	Vietnam	Dengue virus type 1
>ACY70651.	Vietnam	Dengue virus type 1
>ACY70652.	Vietnam	Dengue virus type 1
>ACY70653.	Vietnam	Dengue virus type 1
>ACY70654.	Vietnam	Dengue virus type 1
>ACY70655.	Vietnam	Dengue virus type 1
>ACY70656.	Vietnam	Dengue virus type 1
>ACY70657.	Vietnam	Dengue virus type 1
>ACY70658.	Vietnam	Dengue virus type 1
>ACY70659.	Vietnam	Dengue virus type 1
>ACY70660.	Vietnam	Dengue virus type 1
>ACY70661.	Vietnam	Dengue virus type 1
>ACY70662.	Vietnam	Dengue virus type 1
>ACY70663.	Vietnam	Dengue virus type 1
>ACY70664.	Vietnam	Dengue virus type 1
>ACY70665.	Vietnam	Dengue virus type 1
>ACY70666.	Vietnam	Dengue virus type 1
>ACY70667.	Vietnam	Dengue virus type 1
>ACY70668.	Vietnam	Dengue virus type 1
>ACY70669.	Vietnam	Dengue virus type 1
>ACY70670.	Vietnam	Dengue virus type 1
>ACY70671.	Vietnam	Dengue virus type 1
>ACY70672.	Vietnam	Dengue virus type 1
>ACY70673.	Vietnam	Dengue virus type 1
>ACY70674.	Vietnam	Dengue virus type 1
>ACY70675.	Vietnam	Dengue virus type 1
>ACY70676.	Vietnam	Dengue virus type 1
>ACY70677.	Vietnam	Dengue virus type 1
>ACY70678.	Vietnam	Dengue virus type 1
>ACY70679.	Vietnam	Dengue virus type 1
>ACY70680.	Vietnam	Dengue virus type 1
>ACY70681.	Vietnam	Dengue virus type 1
>ACY70682.	Vietnam	Dengue virus type 1
>ACY70683.	Vietnam	Dengue virus type 1
>ACY70684.	Vietnam	Dengue virus type 1
>ACY70685.	Vietnam	Dengue virus type 1
>ACY70686.	Vietnam	Dengue virus type 1
>ACY70687.	Vietnam	Dengue virus type 1
>ACY70688.	Vietnam	Dengue virus type 1
>ACY70689.	Vietnam	Dengue virus type 1
>ACY70690.	Vietnam	Dengue virus type 1
>ACY70691.	Vietnam	Dengue virus type 1
>ACY70692.	Vietnam	Dengue virus type 1
>ACY70693.	Vietnam	Dengue virus type 1
>ACY70694.	Vietnam	Dengue virus type 1
>ACY70695.	Vietnam	Dengue virus type 1
>ACY70696.	Vietnam	Dengue virus type 1
>ACY70697.	Vietnam	Dengue virus type 1
>ACY70698.	Vietnam	Dengue virus type 1
>ACY70699.	Vietnam	Dengue virus type 1
>ACY70700.	Vietnam	Dengue virus type 1
>ACY70701.	Vietnam	Dengue virus type 1
>ACY70702.	Vietnam	Dengue virus type 1
>ACY70703.	Vietnam	Dengue virus type 1
>ACY70704.	Vietnam	Dengue virus type 1
>ACY70705.	Vietnam	Dengue virus type 1
>ACY70706.	Vietnam	Dengue virus type 1
>ACY70707.	Vietnam	Dengue virus type 1
>ACY70708.	Vietnam	Dengue virus type 1
>ACY70709.	Vietnam	Dengue virus type 1
>ACY70710.	Vietnam	Dengue virus type 1
>ACY70711.	Vietnam	Dengue virus type 1
>ACY70712.	Vietnam	Dengue virus type 1
>ACY70713.	Vietnam	Dengue virus type 1
>ACY70714.	Vietnam	Dengue virus type 1
>ACY70715.	Vietnam	Dengue virus type 1
>ACY70716.	Vietnam	Dengue virus type 1
>ACY70717.	Vietnam	Dengue virus type 1
>ACY70718.	Vietnam	Dengue virus type 1
>ACY70719.	Vietnam	Dengue virus type 1
>ACY70720.	Vietnam	Dengue virus type 1
>ACY70721.	Vietnam	Dengue virus type 1
>ACY70722.	Vietnam	Dengue virus type 1
>ACY70723.	Vietnam	Dengue virus type 1
>ACY70724.	Vietnam	Dengue virus type 1
>ACY70725.	Vietnam	Dengue virus type 1
>ACY70726.	Vietnam	Dengue virus type 1
>ACY70727.	Vietnam	Dengue virus type 1
>ACY70728.	Vietnam	Dengue virus type 1
>ACY70729.	Vietnam	Dengue virus type 1
>ACY70730.	Vietnam	Dengue virus type 1
>ACW82895.	Vietnam	Dengue virus type 1
>ACW82896.	Vietnam	Dengue virus type 1
>ACW82897.	Vietnam	Dengue virus type 1
>ACW82898.	Vietnam	Dengue virus type 1
>ACW82899.	Vietnam	Dengue virus type 1
>ACW82900.	Vietnam	Dengue virus type 1
>ACW82901.	Vietnam	Dengue virus type 1
>ACW82902.	Vietnam	Dengue virus type 1
>ACW82903.	Vietnam	Dengue virus type 1
>ACW82904.	Vietnam	Dengue virus type 1
>ACW82905.	Vietnam	Dengue virus type 1
>ACS31905.	Vietnam	Dengue virus type 1
>ACS31906.	Vietnam	Dengue virus type 1
>ACS31907.	Vietnam	Dengue virus type 1
>ACS31908.	Vietnam	Dengue virus type 1
>ACS31909.	Vietnam	Dengue virus type 1
>ACS31910.	Vietnam	Dengue virus type 1
>ACS31911.	Vietnam	Dengue virus type 1
>ACS31912.	Vietnam	Dengue virus type 1
>ACS31913.	Vietnam	Dengue virus type 1
>ACS31914.	Vietnam	Dengue virus type 1
>ACS31915.	Vietnam	Dengue virus type 1
>ACS31916.	Vietnam	Dengue virus type 1
>ACS31917.	Vietnam	Dengue virus type 1
>ACS31918.	Vietnam	Dengue virus type 1
>ACS31919.	Vietnam	Dengue virus type 1
>ACS31920.	Vietnam	Dengue virus type 1
>ACS31921.	Vietnam	Dengue virus type 1
>ACS31922.	Vietnam	Dengue virus type 1
>ACS31923.	Vietnam	Dengue virus type 1
>ACS31924.	Vietnam	Dengue virus type 1
>ACS31925.	Vietnam	Dengue virus type 1
>ACS31926.	Vietnam	Dengue virus type 1
>ACS31927.	Vietnam	Dengue virus type 1
>ACS31928.	Vietnam	Dengue virus type 1
>ACS31929.	Vietnam	Dengue virus type 1
>ACS31930.	Vietnam	Dengue virus type 1
>ACS31931.	Vietnam	Dengue virus type 1
>ACS31932.	Vietnam	Dengue virus type 1
>ACS31933.	Vietnam	Dengue virus type 1
>ACS31934.	Vietnam	Dengue virus type 1
>ACS31935.	Vietnam	Dengue virus type 1
>ACS31936.	Vietnam	Dengue virus type 1
>ACS31937.	Vietnam	Dengue virus type 1
>ACS31938.	Vietnam	Dengue virus type 1
>ACS31939.	Vietnam	Dengue virus type 1
>ACS31940.	Vietnam	Dengue virus type 1
>ACS31941.	Vietnam	Dengue virus type 1
>ACS31942.	Vietnam	Dengue virus type 1
>ACS31943.	Vietnam	Dengue virus type 1
>ACS31944.	Vietnam	Dengue virus type 1
>ACS31945.	Vietnam	Dengue virus type 1
>ACS31946.	Vietnam	Dengue virus type 1
>ACS31947.	Vietnam	Dengue virus type 1
>ACS31948.	Vietnam	Dengue virus type 1
>ACS31949.	Vietnam	Dengue virus type 1
>ACS31950.	Vietnam	Dengue virus type 1
>ACS31951.	Vietnam	Dengue virus type 1
>ACS31952.	Vietnam	Dengue virus type 1
>ACS31953.	Vietnam	Dengue virus type 1
>ACS31954.	Vietnam	Dengue virus type 1
>ACS31955.	Vietnam	Dengue virus type 1
>ACS31956.	Vietnam	Dengue virus type 1
>ACS31957.	Vietnam	Dengue virus type 1
>ACS31958.	Vietnam	Dengue virus type 1
>ACS31959.	Vietnam	Dengue virus type 1
>ACS31960.	Vietnam	Dengue virus type 1
>ACS31961.	Vietnam	Dengue virus type 1
>ACS31962.	Vietnam	Dengue virus type 1
>ACS31963.	Vietnam	Dengue virus type 1
>ACS31964.	Vietnam	Dengue virus type 1
>ACS31965.	Vietnam	Dengue virus type 1
>ACS31966.	Vietnam	Dengue virus type 1
>ACS31967.	Vietnam	Dengue virus type 1
>ACS31968.	Vietnam	Dengue virus type 1
>ACS31969.	Vietnam	Dengue virus type 1
>ACS31970.	Vietnam	Dengue virus type 1
>ACS31971.	Vietnam	Dengue virus type 1
>ACS31972.	Vietnam	Dengue virus type 1
>ACS31973.	Vietnam	Dengue virus type 1
>ACS31974.	Vietnam	Dengue virus type 1
>ACS31975.	Vietnam	Dengue virus type 1
>ACS31976.	Vietnam	Dengue virus type 1
>ACS31977.	Vietnam	Dengue virus type 1
>ACS31978.	Vietnam	Dengue virus type 1
>ACS31979.	Vietnam	Dengue virus type 1
>ACS31980.	Vietnam	Dengue virus type 1
>ACS31981.	Vietnam	Dengue virus type 1
>ACS31982.	Vietnam	Dengue virus type 1
>ACS31983.	Vietnam	Dengue virus type 1
>ACS31984.	Vietnam	Dengue virus type 1
>ACS31985.	Vietnam	Dengue virus type 1
>ACS31986.	Vietnam	Dengue virus type 1
>ACS31987.	Vietnam	Dengue virus type 1
>ACS31988.	Vietnam	Dengue virus type 1
>ACS31989.	Vietnam	Dengue virus type 1
>ACS31990.	Vietnam	Dengue virus type 1
>ACQ44313.	Vietnam	Dengue virus type 1
>ACQ44314.	Vietnam	Dengue virus type 1
>ACQ44316.	Vietnam	Dengue virus type 1
>ACQ44324.	Vietnam	Dengue virus type 1
>ACQ44325.	Vietnam	Dengue virus type 1
>ACQ44326.	Vietnam	Dengue virus type 1
>ACQ44327.	Vietnam	Dengue virus type 1
>ACQ44328.	Vietnam	Dengue virus type 1
>ACQ44329.	Vietnam	Dengue virus type 1
>ACQ44330.	Vietnam	Dengue virus type 1
>ACQ44331.	Vietnam	Dengue virus type 1
>ACQ44332.	Vietnam	Dengue virus type 1
>ACQ44333.	Vietnam	Dengue virus type 1
>ACQ44334.	Vietnam	Dengue virus type 1
>ACQ44335.	Vietnam	Dengue virus type 1
>ACQ44336.	Vietnam	Dengue virus type 1
>ACQ44337.	Vietnam	Dengue virus type 1
>ACQ44338.	Vietnam	Dengue virus type 1
>ACQ44339.	Vietnam	Dengue virus type 1
>ACQ44340.	Vietnam	Dengue virus type 1
>ACQ44341.	Vietnam	Dengue virus type 1
>ACQ44342.	Vietnam	Dengue virus type 1
>ACQ44343.	Vietnam	Dengue virus type 1
>ACQ44344.	Vietnam	Dengue virus type 1
>ACQ44345.	Vietnam	Dengue virus type 1
>ACQ44346.	Vietnam	Dengue virus type 1
>ACQ44347.	Vietnam	Dengue virus type 1
>ACQ44348.	Vietnam	Dengue virus type 1
>ACQ44349.	Vietnam	Dengue virus type 1
>ACQ44350.	Vietnam	Dengue virus type 1
>ACQ44351.	Vietnam	Dengue virus type 1
>ACQ44352.	Vietnam	Dengue virus type 1
>ACQ44353.	Vietnam	Dengue virus type 1
>ACQ44354.	Vietnam	Dengue virus type 1
>ACQ44355.	Vietnam	Dengue virus type 1
>ACQ44356.	Vietnam	Dengue virus type 1
>ACQ44357.	Vietnam	Dengue virus type 1
>ACQ44358.	Vietnam	Dengue virus type 1
>ACQ44359.	Vietnam	Dengue virus type 1
>ACQ44360.	Vietnam	Dengue virus type 1
>ACQ44361.	Vietnam	Dengue virus type 1
>ACQ44362.	Vietnam	Dengue virus type 1
>ACQ44363.	Vietnam	Dengue virus type 1
>ACQ44364.	Vietnam	Dengue virus type 1
>ACQ44365.	Vietnam	Dengue virus type 1
>ACQ44366.	Vietnam	Dengue virus type 1
>ACQ44367.	Vietnam	Dengue virus type 1
>ACQ44368.	Vietnam	Dengue virus type 1
>ACQ44369.	Vietnam	Dengue virus type 1
>ACQ44370.	Vietnam	Dengue virus type 1
>ACQ44371.	Vietnam	Dengue virus type 1
>ACQ44372.	Vietnam	Dengue virus type 1
>ACQ44373.	Vietnam	Dengue virus type 1
>ACQ44374.	Vietnam	Dengue virus type 1
>ACQ44375.	Vietnam	Dengue virus type 1
>ACQ44376.	Vietnam	Dengue virus type 1
>ACQ44377.	Vietnam	Dengue virus type 1
>ACQ44378.	Vietnam	Dengue virus type 1
>ACQ44379.	Vietnam	Dengue virus type 1
>ACQ44410.	Vietnam	Dengue virus type 1
>ACQ44411.	Vietnam	Dengue virus type 1
>ACQ44412.	Vietnam	Dengue virus type 1
>ACQ44413.	Vietnam	Dengue virus type 1
>ACQ44414.	Vietnam	Dengue virus type 1
>ACQ44415.	Vietnam	Dengue virus type 1
>ACQ44416.	Vietnam	Dengue virus type 1
>ACQ44417.	Vietnam	Dengue virus type 1
>ACQ44418.	Vietnam	Dengue virus type 1
>ACQ44419.	Vietnam	Dengue virus type 1
>ACQ44420.	Vietnam	Dengue virus type 1
>ACQ44421.	Vietnam	Dengue virus type 1
>ACQ44422.	Vietnam	Dengue virus type 1
>ACQ44423.	Vietnam	Dengue virus type 1
>ACQ44424.	Vietnam	Dengue virus type 1
>ACQ44425.	Vietnam	Dengue virus type 1
>ACQ44426.	Vietnam	Dengue virus type 1
>ACQ44427.	Vietnam	Dengue virus type 1
>ACQ44428.	Vietnam	Dengue virus type 1
>ACQ44429.	Vietnam	Dengue virus type 1
>ACQ44430.	Vietnam	Dengue virus type 1
>ACQ44431.	Vietnam	Dengue virus type 1
>ACQ44432.	Vietnam	Dengue virus type 1
>ACQ44433.	Vietnam	Dengue virus type 1
>ACQ44434.	Vietnam	Dengue virus type 1
>ACQ44435.	Vietnam	Dengue virus type 1
>ACQ44436.	Vietnam	Dengue virus type 1
>ACQ44437.	Vietnam	Dengue virus type 1
>ACQ44438.	Vietnam	Dengue virus type 1
>ACQ44439.	Vietnam	Dengue virus type 1
>ACQ44440.	Vietnam	Dengue virus type 1
>ACQ44441.	Vietnam	Dengue virus type 1
>ACQ44442.	Vietnam	Dengue virus type 1
>ACQ44443.	Vietnam	Dengue virus type 1
>ACQ44444.	Vietnam	Dengue virus type 1
>ACQ44445.	Vietnam	Dengue virus type 1
>ACQ44446.	Vietnam	Dengue virus type 1
>ACQ44447.	Vietnam	Dengue virus type 1
>ACQ44448.	Vietnam	Dengue virus type 1
>ACQ44449.	Vietnam	Dengue virus type 1
>ACQ44450.	Vietnam	Dengue virus type 1
>ACQ44451.	Vietnam	Dengue virus type 1
>ACQ44452.	Vietnam	Dengue virus type 1
>ACQ44453.	Vietnam	Dengue virus type 1
>ACQ44454.	Vietnam	Dengue virus type 1
>ACQ44455.	Vietnam	Dengue virus type 1
>ACQ44456.	Vietnam	Dengue virus type 1
>ACQ44457.	Vietnam	Dengue virus type 1
>ACQ44458.	Vietnam	Dengue virus type 1
>ACQ44459.	Vietnam	Dengue virus type 1
>ACQ44460.	Vietnam	Dengue virus type 1
>ACQ44461.	Vietnam	Dengue virus type 1
>ACQ44462.	Vietnam	Dengue virus type 1
>ACQ44463.	Vietnam	Dengue virus type 1
>ACQ44464.	Vietnam	Dengue virus type 1
>ACQ44465.	Vietnam	Dengue virus type 1
>ACQ44466.	Vietnam	Dengue virus type 1
>ACQ44467.	Vietnam	Dengue virus type 1
>ACQ44468.	Vietnam	Dengue virus type 1
>ACQ44469.	Vietnam	Dengue virus type 1
>ACQ44470.	Vietnam	Dengue virus type 1
>ACQ44521.	Vietnam	Dengue virus type 1
>ACQ44522.	Vietnam	Dengue virus type 1
>ACQ44523.	Vietnam	Dengue virus type 1
>ACQ44534.	Vietnam	Dengue virus type 1
>ACL98977.	Vietnam	Dengue virus type 1
>ACL98980.	Vietnam	Dengue virus type 1
>ACL98982.	Vietnam	Dengue virus type 1
>ACL99008.	Vietnam	Dengue virus type 1
>ACL99126.	Vietnam	Dengue virus type 1
>ACL99127.	Vietnam	Dengue virus type 1
>ACL99129.	Vietnam	Dengue virus type 1
>ACL99131.	Vietnam	Dengue virus type 1
>ACL99132.	Vietnam	Dengue virus type 1
>ACL99134.	Vietnam	Dengue virus type 1
>ACL99135.	Vietnam	Dengue virus type 1
>ACL99136.	Vietnam	Dengue virus type 1
>ACL99137.	Vietnam	Dengue virus type 1
>ACL99138.	Vietnam	Dengue virus type 1
>ACL99139.	Vietnam	Dengue virus type 1
>ACL99140.	Vietnam	Dengue virus type 1
>ACL99141.	Vietnam	Dengue virus type 1
>ACL99142.	Vietnam	Dengue virus type 1
>ACL99144.	Vietnam	Dengue virus type 1
>ACL99146.	Vietnam	Dengue virus type 1
>ACL99147.	Vietnam	Dengue virus type 1
>ACL99148.	Vietnam	Dengue virus type 1
>ACL99149.	Vietnam	Dengue virus type 1
>ACL99150.	Vietnam	Dengue virus type 1
>ACL99151.	Vietnam	Dengue virus type 1
>ACL99153.	Vietnam	Dengue virus type 1
>ACL99154.	Vietnam	Dengue virus type 1
>ACL99155.	Vietnam	Dengue virus type 1
>ACL99157.	Vietnam	Dengue virus type 1
>ACL99159.	Vietnam	Dengue virus type 1
>ACL99160.	Vietnam	Dengue virus type 1
>ACL99162.	Vietnam	Dengue virus type 1
>ACL99163.	Vietnam	Dengue virus type 1
>ACL99164.	Vietnam	Dengue virus type 1
>ACL99165.	Vietnam	Dengue virus type 1
>ACL99166.	Vietnam	Dengue virus type 1
>ACL99169.	Vietnam	Dengue virus type 1
>ACL99170.	Vietnam	Dengue virus type 1
>ACL99171.	Vietnam	Dengue virus type 1
>ACL99173.	Vietnam	Dengue virus type 1
>ACL99175.	Vietnam	Dengue virus type 1
>ACL99176.	Vietnam	Dengue virus type 1
>ACL99177.	Vietnam	Dengue virus type 1
>ACL99178.	Vietnam	Dengue virus type 1
>ACL99180.	Vietnam	Dengue virus type 1
>ACL99181.	Vietnam	Dengue virus type 1
>ACL99184.	Vietnam	Dengue virus type 1
>ACL99185.	Vietnam	Dengue virus type 1
>ACL99186.	Vietnam	Dengue virus type 1
>ACK28181.	Vietnam	Dengue virus type 1
>ACK28184.	Vietnam	Dengue virus type 1
>ACJ04172.	Vietnam	Dengue virus type 1
>ACJ04173.	Vietnam	Dengue virus type 1
>ACJ04174.	Vietnam	Dengue virus type 1
>ACJ04181.	Vietnam	Dengue virus type 1
>ACJ04193.	Vietnam	Dengue virus type 1
>ACJ04194.	Vietnam	Dengue virus type 1
>ACJ04195.	Vietnam	Dengue virus type 1
>ACJ04198.	Vietnam	Dengue virus type 1
>ACJ04200.	Vietnam	Dengue virus type 1
>ACJ04233.	Vietnam	Dengue virus type 1
>ACJ04234.	Vietnam	Dengue virus type 1
>ACJ04236.	Vietnam	Dengue virus type 1
>ACJ04238.	Vietnam	Dengue virus type 1
>ACJ04239.	Vietnam	Dengue virus type 1
>ACJ04240.	Vietnam	Dengue virus type 1
>ACJ04241.	Vietnam	Dengue virus type 1
>ACJ04243.	Vietnam	Dengue virus type 1
>ACJ04245.	Vietnam	Dengue virus type 1
>ACJ04246.	Vietnam	Dengue virus type 1
>ACJ04247.	Vietnam	Dengue virus type 1
>ACJ04248.	Vietnam	Dengue virus type 1
>ACJ04249.	Vietnam	Dengue virus type 1
>ACJ04251.	Vietnam	Dengue virus type 1
>ACJ04252.	Vietnam	Dengue virus type 1
>ACJ04253.	Vietnam	Dengue virus type 1
>ACJ04254.	Vietnam	Dengue virus type 1
>ACJ04255.	Vietnam	Dengue virus type 1
>ACJ04256.	Vietnam	Dengue virus type 1
>ACJ04258.	Vietnam	Dengue virus type 1
>ACJ04260.	Vietnam	Dengue virus type 1
>ACJ04262.	Vietnam	Dengue virus type 1
>ACJ04264.	Vietnam	Dengue virus type 1
>ACJ04267.	Vietnam	Dengue virus type 1
>ACJ04268.	Vietnam	Dengue virus type 1
>ACJ04269.	Vietnam	Dengue virus type 1
>ACJ04272.	Vietnam	Dengue virus type 1
>ACJ04273.	Vietnam	Dengue virus type 1
>ACJ04274.	Vietnam	Dengue virus type 1
>ACJ04276.	Vietnam	Dengue virus type 1
>ACJ04277.	Vietnam	Dengue virus type 1
>ACJ04278.	Vietnam	Dengue virus type 1
>ACJ04280.	Vietnam	Dengue virus type 1
>ACJ04281.	Vietnam	Dengue virus type 1
>ACJ04282.	Vietnam	Dengue virus type 1
>ACJ04284.	Vietnam	Dengue virus type 1
>ACJ04285.	Vietnam	Dengue virus type 1
>ACJ04286.	Vietnam	Dengue virus type 1
>ACJ04287.	Vietnam	Dengue virus type 1
>ACJ04288.	Vietnam	Dengue virus type 1
>ACJ04289.	Vietnam	Dengue virus type 1
>ACJ04290.	Vietnam	Dengue virus type 1
>ACJ04291.	Vietnam	Dengue virus type 1
>ACJ04292.	Vietnam	Dengue virus type 1
>ACJ04293.	Vietnam	Dengue virus type 1
>ACJ04294.	Vietnam	Dengue virus type 1
>ACJ04295.	Vietnam	Dengue virus type 1
>ACJ04296.	Vietnam	Dengue virus type 1
>ACJ04297.	Vietnam	Dengue virus type 1
>ACJ04298.	Vietnam	Dengue virus type 1
>ACJ04299.	Vietnam	Dengue virus type 1
>ACJ04300.	Vietnam	Dengue virus type 1
>ACJ04302.	Vietnam	Dengue virus type 1
>ACJ04303.	Vietnam	Dengue virus type 1
>ACJ04304.	Vietnam	Dengue virus type 1
>ACJ04305.	Vietnam	Dengue virus type 1
>ACJ04306.	Vietnam	Dengue virus type 1
>ACJ04307.	Vietnam	Dengue virus type 1
>ACJ04308.	Vietnam	Dengue virus type 1
>ACJ04309.	Vietnam	Dengue virus type 1
>ACJ04310.	Vietnam	Dengue virus type 1
>ACJ04311.	Vietnam	Dengue virus type 1
>ACJ04312.	Vietnam	Dengue virus type 1
>ACJ04314.	Vietnam	Dengue virus type 1
>ACJ04315.	Vietnam	Dengue virus type 1
>ACJ04316.	Vietnam	Dengue virus type 1
>ACJ04317.	Vietnam	Dengue virus type 1
>ACJ04318.	Vietnam	Dengue virus type 1
>ACJ04319.	Vietnam	Dengue virus type 1
>ACJ04320.	Vietnam	Dengue virus type 1
>ACJ04321.	Vietnam	Dengue virus type 1
>ACJ04322.	Vietnam	Dengue virus type 1
>ACJ04323.	Vietnam	Dengue virus type 1
>ACJ04324.	Vietnam	Dengue virus type 1
>ACJ04325.	Vietnam	Dengue virus type 1
>ACJ04326.	Vietnam	Dengue virus type 1
>ACJ04327.	Vietnam	Dengue virus type 1
>ACJ04328.	Vietnam	Dengue virus type 1
>ACJ04329.	Vietnam	Dengue virus type 1
>ACJ04331.	Vietnam	Dengue virus type 1
>ACI15856.	Vietnam	Dengue virus type 1
>ACI15857.	Vietnam	Dengue virus type 1
>ACI15858.	Vietnam	Dengue virus type 1
>ACI15859.	Vietnam	Dengue virus type 1
>ACI15860.	Vietnam	Dengue virus type 1
>ACI15861.	Vietnam	Dengue virus type 1
>ACI15862.	Vietnam	Dengue virus type 1
>ACI15863.	Vietnam	Dengue virus type 1
>ACI15864.	Vietnam	Dengue virus type 1
>ACI15865.	Vietnam	Dengue virus type 1
>ACI15866.	Vietnam	Dengue virus type 1
>ACI15867.	Vietnam	Dengue virus type 1
>ACI15868.	Vietnam	Dengue virus type 1
>ACI15869.	Vietnam	Dengue virus type 1
>ACI15870.	Vietnam	Dengue virus type 1
>ACI15871.	Vietnam	Dengue virus type 1
>ACI15872.	Vietnam	Dengue virus type 1
>ACI15873.	Vietnam	Dengue virus type 1
>ACI15874.	Vietnam	Dengue virus type 1
>ACI15875.	Vietnam	Dengue virus type 1
>ACI15876.	Vietnam	Dengue virus type 1
>ACI15881.	Vietnam	Dengue virus type 1
>ACI15882.	Vietnam	Dengue virus type 1
>ACI15883.	Vietnam	Dengue virus type 1
>ACI15884.	Vietnam	Dengue virus type 1
>ACH61735.	Vietnam	Dengue virus type 1
>ACH61736.	Vietnam	Dengue virus type 1
>ACH61737.	Vietnam	Dengue virus type 1
>ACH61738.	Vietnam	Dengue virus type 1
>ACH61739.	Vietnam	Dengue virus type 1
>ACH61740.	Vietnam	Dengue virus type 1
>ACH61741.	Vietnam	Dengue virus type 1
>ACH61742.	Vietnam	Dengue virus type 1
>ACH61743.	Vietnam	Dengue virus type 1
>ACH61744.	Vietnam	Dengue virus type 1
>ACH61745.	Vietnam	Dengue virus type 1
>ACH61746.	Vietnam	Dengue virus type 1
>ACH61747.	Vietnam	Dengue virus type 1
>ACH61748.	Vietnam	Dengue virus type 1
>ACH61749.	Vietnam	Dengue virus type 1
>ACH61750.	Vietnam	Dengue virus type 1
>ACH61751.	Vietnam	Dengue virus type 1
>ACH61752.	Vietnam	Dengue virus type 1
>ACH61753.	Vietnam	Dengue virus type 1
>ACH61754.	Vietnam	Dengue virus type 1
>ACH61755.	Vietnam	Dengue virus type 1
>ACH61756.	Vietnam	Dengue virus type 1
>ACH61757.	Vietnam	Dengue virus type 1
>ACH61758.	Vietnam	Dengue virus type 1
>ACH61759.	Vietnam	Dengue virus type 1
>ACH61760.	Vietnam	Dengue virus type 1
>ACH61761.	Vietnam	Dengue virus type 1
>ACH61763.	Vietnam	Dengue virus type 1
>ACH61765.	Vietnam	Dengue virus type 1
>ACH61766.	Vietnam	Dengue virus type 1
>ACH61767.	Vietnam	Dengue virus type 1
>ACH61769.	Vietnam	Dengue virus type 1
>ACH61770.	Vietnam	Dengue virus type 1
>ACH61772.	Vietnam	Dengue virus type 1
>ACH61773.	Vietnam	Dengue virus type 1
>ACH61774.	Vietnam	Dengue virus type 1
>ACH61775.	Vietnam	Dengue virus type 1
>ACE63537.	Vietnam	Dengue virus type 1
>ACE63538.	Vietnam	Dengue virus type 1
>ACE63539.	Vietnam	Dengue virus type 1
>ACE63540.	Vietnam	Dengue virus type 1
>ACE63541.	Vietnam	Dengue virus type 1
>ACE63542.	Vietnam	Dengue virus type 1
>ACD13312.	Vietnam	Dengue virus type 1
>ACD13313.	Vietnam	Dengue virus type 1
>ACD13314.	Vietnam	Dengue virus type 1
>ACD13323.	Vietnam	Dengue virus type 1
>ACD13329.	Vietnam	Dengue virus type 1
>ACD13330.	Vietnam	Dengue virus type 1
>ACD13336.	Vietnam	Dengue virus type 1
>ACD13337.	Vietnam	Dengue virus type 1
>ACD13338.	Vietnam	Dengue virus type 1
>ACD13339.	Vietnam	Dengue virus type 1
>ACD13340.	Vietnam	Dengue virus type 1
>ACD13341.	Vietnam	Dengue virus type 1
>ACD13342.	Vietnam	Dengue virus type 1
>ACD13343.	Vietnam	Dengue virus type 1
>ACD13346.	Vietnam	Dengue virus type 1
>ACD13347.	Vietnam	Dengue virus type 1
>ACD13357.	Vietnam	Dengue virus type 1
>ACD13358.	Vietnam	Dengue virus type 1
>ACD13359.	Vietnam	Dengue virus type 1
>ACD13360.	Vietnam	Dengue virus type 1
>ACD13361.	Vietnam	Dengue virus type 1
>ACD13362.	Vietnam	Dengue virus type 1
>ACD13363.	Vietnam	Dengue virus type 1
>ACD13364.	Vietnam	Dengue virus type 1
>ACD13365.	Vietnam	Dengue virus type 1
>ACD13366.	Vietnam	Dengue virus type 1
>ACD13367.	Vietnam	Dengue virus type 1
>ACD13368.	Vietnam	Dengue virus type 1
>ACD13369.	Vietnam	Dengue virus type 1
>ACD13370.	Vietnam	Dengue virus type 1
>ACD13371.	Vietnam	Dengue virus type 1
>ACD13372.	Vietnam	Dengue virus type 1
>ACD13373.	Vietnam	Dengue virus type 1
>ACD13374.	Vietnam	Dengue virus type 1
>ACD13375.	Vietnam	Dengue virus type 1
>ACD13376.	Vietnam	Dengue virus type 1
>ACD13377.	Vietnam	Dengue virus type 1
>ACD13378.	Vietnam	Dengue virus type 1
>ACD13379.	Vietnam	Dengue virus type 1
>ACD13380.	Vietnam	Dengue virus type 1
>ACD13381.	Vietnam	Dengue virus type 1
>ACD13382.	Vietnam	Dengue virus type 1
>ACD13383.	Vietnam	Dengue virus type 1
>ACD13384.	Vietnam	Dengue virus type 1
>ACD13385.	Vietnam	Dengue virus type 1
>ACD13431.	Vietnam	Dengue virus type 1
>ACD13435.	Vietnam	Dengue virus type 1
>ACA48705.	Vietnam	Dengue virus type 1
>ACA48706.	Vietnam	Dengue virus type 1
>ACA48707.	Vietnam	Dengue virus type 1
>ACA48708.	Vietnam	Dengue virus type 1
>ACA48709.	Vietnam	Dengue virus type 1
>ACA48710.	Vietnam	Dengue virus type 1
>ACA48743.	Vietnam	Dengue virus type 1
>ACA48744.	Vietnam	Dengue virus type 1
>ACA48745.	Vietnam	Dengue virus type 1
>ACA48746.	Vietnam	Dengue virus type 1
>ACA48747.	Vietnam	Dengue virus type 1
>ACA48748.	Vietnam	Dengue virus type 1
>ACA48749.	Vietnam	Dengue virus type 1
>ACA48750.	Vietnam	Dengue virus type 1
>ACA48751.	Vietnam	Dengue virus type 1
>ACA48752.	Vietnam	Dengue virus type 1
>ACA48753.	Vietnam	Dengue virus type 1
>ACA48754.	Vietnam	Dengue virus type 1
>ACA48755.	Vietnam	Dengue virus type 1
>ACA48756.	Vietnam	Dengue virus type 1
>ACA48757.	Vietnam	Dengue virus type 1
>ACA48758.	Vietnam	Dengue virus type 1
>ACA48759.	Vietnam	Dengue virus type 1
>ACA48760.	Vietnam	Dengue virus type 1
>ACA48761.	Vietnam	Dengue virus type 1
>ACA48762.	Vietnam	Dengue virus type 1
>ACA48763.	Vietnam	Dengue virus type 1
>ACA48764.	Vietnam	Dengue virus type 1
>ACA48765.	Vietnam	Dengue virus type 1
>ACA48766.	Vietnam	Dengue virus type 1
>ACA48767.	Vietnam	Dengue virus type 1
>ACA48768.	Vietnam	Dengue virus type 1
>ACA48769.	Vietnam	Dengue virus type 1
>ACA48770.	Vietnam	Dengue virus type 1
>ACA48771.	Vietnam	Dengue virus type 1
>ACA48772.	Vietnam	Dengue virus type 1
>ACA48773.	Vietnam	Dengue virus type 1
>ACA48774.	Vietnam	Dengue virus type 1
>ACA48775.	Vietnam	Dengue virus type 1
>ACA48776.	Vietnam	Dengue virus type 1
>ACA48777.	Vietnam	Dengue virus type 1
>ACA48778.	Vietnam	Dengue virus type 1
>ACA48779.	Vietnam	Dengue virus type 1
>ACA48780.	Vietnam	Dengue virus type 1
>ACA48781.	Vietnam	Dengue virus type 1
>ACA48782.	Vietnam	Dengue virus type 1
>ACA48783.	Vietnam	Dengue virus type 1
>ACA48784.	Vietnam	Dengue virus type 1
>ACA48785.	Vietnam	Dengue virus type 1
>ACA48786.	Vietnam	Dengue virus type 1
>ACA48787.	Vietnam	Dengue virus type 1
>ACA48788.	Vietnam	Dengue virus type 1
>ACA48789.	Vietnam	Dengue virus type 1
>ACA48790.	Vietnam	Dengue virus type 1
>ACA48791.	Vietnam	Dengue virus type 1
>ACA48792.	Vietnam	Dengue virus type 1
>ACA48793.	Vietnam	Dengue virus type 1
>ACA48794.	Vietnam	Dengue virus type 1
>ACA48795.	Vietnam	Dengue virus type 1
>ACA48796.	Vietnam	Dengue virus type 1
>ACA48797.	Vietnam	Dengue virus type 1
>ACA48798.	Vietnam	Dengue virus type 1
>ACA48799.	Vietnam	Dengue virus type 1
>ACA48800.	Vietnam	Dengue virus type 1
>ACA48801.	Vietnam	Dengue virus type 1
>ACA48802.	Vietnam	Dengue virus type 1
>ACA48803.	Vietnam	Dengue virus type 1
>ACA48804.	Vietnam	Dengue virus type 1
>ACA48805.	Vietnam	Dengue virus type 1
>ACA48806.	Vietnam	Dengue virus type 1
>ACA48807.	Vietnam	Dengue virus type 1
>ACA48973.	Vietnam	Dengue virus type 1
>ACA48974.	Vietnam	Dengue virus type 1
>ACA48975.	Vietnam	Dengue virus type 1
>ACA48976.	Vietnam	Dengue virus type 1
>ACA48977.	Vietnam	Dengue virus type 1
>ACA48978.	Vietnam	Dengue virus type 1
>ACA48979.	Vietnam	Dengue virus type 1
>ACA48980.	Vietnam	Dengue virus type 1
>ACA48981.	Vietnam	Dengue virus type 1
>ACA48982.	Vietnam	Dengue virus type 1
>ACA48983.	Vietnam	Dengue virus type 1
>ACA48984.	Vietnam	Dengue virus type 1
>ACA48985.	Vietnam	Dengue virus type 1
>ACA49056.	Vietnam	Dengue virus type 1
>ACA49057.	Vietnam	Dengue virus type 1
>ACA49058.	Vietnam	Dengue virus type 1
>ACA49059.	Vietnam	Dengue virus type 1
>ACA49060.	Vietnam	Dengue virus type 1
>ACA49061.	Vietnam	Dengue virus type 1
>ACA49062.	Vietnam	Dengue virus type 1
>ACA49063.	Vietnam	Dengue virus type 1
>ACA49064.	Vietnam	Dengue virus type 1
>ACA49065.	Vietnam	Dengue virus type 1
>ACA49066.	Vietnam	Dengue virus type 1
>ACA49067.	Vietnam	Dengue virus type 1
>ACA49068.	Vietnam	Dengue virus type 1
>ACA49069.	Vietnam	Dengue virus type 1
>ACA49070.	Vietnam	Dengue virus type 1
>ACA49071.	Vietnam	Dengue virus type 1
>ACA49072.	Vietnam	Dengue virus type 1
>ACA49073.	Vietnam	Dengue virus type 1
>ACA49074.	Vietnam	Dengue virus type 1
>ACA49075.	Vietnam	Dengue virus type 1
>ACA49076.	Vietnam	Dengue virus type 1
>ACA49077.	Vietnam	Dengue virus type 1
>ACA49078.	Vietnam	Dengue virus type 1
>ACA49079.	Vietnam	Dengue virus type 1
>ACA49080.	Vietnam	Dengue virus type 1
>ACA49081.	Vietnam	Dengue virus type 1
>ACA49082.	Vietnam	Dengue virus type 1
>ACA49083.	Vietnam	Dengue virus type 1
>ACA49084.	Vietnam	Dengue virus type 1
>ACA49085.	Vietnam	Dengue virus type 1
>ACA49086.	Vietnam	Dengue virus type 1
>ACA49087.	Vietnam	Dengue virus type 1
>ACA49088.	Vietnam	Dengue virus type 1
>ACA49089.	Vietnam	Dengue virus type 1
>ACA49090.	Vietnam	Dengue virus type 1
>ACA49091.	Vietnam	Dengue virus type 1
>ACA49092.	Vietnam	Dengue virus type 1
>ACA49093.	Vietnam	Dengue virus type 1
>ACA49094.	Vietnam	Dengue virus type 1
>QQD79918.1	Bangladesh	Dengue virus type 2
>BBH51324.1	Bangladesh	Dengue virus type 2
>BBH51325.1	Bangladesh	Dengue virus type 2
>ABD65873.1	Bangladesh	Dengue virus type 2
>ABD65875.1	Bangladesh	Dengue virus type 2
>ABD65876.1	Bangladesh	Dengue virus type 2
>BBH51317.1	Bangladesh	Dengue virus type 2
>BBH51318.1	Bangladesh	Dengue virus type 2
>BBH51319.1	Bangladesh	Dengue virus type 2
>BBH51320.1	Bangladesh	Dengue virus type 2
>BBH51321.1	Bangladesh	Dengue virus type 2
>BBH51322.1	Bangladesh	Dengue virus type 2
>BBH51323.1	Bangladesh	Dengue virus type 2
>AIU39216.1	Pakistan	Dengue virus type 2
>AIU39217.1	Pakistan	Dengue virus type 2
>AIU39218.1	Pakistan	Dengue virus type 2
>AIE17400.1	Pakistan	Dengue virus type 2
>AHM25909.1	Pakistan	Dengue virus type 2
>AHM25910.1	Pakistan	Dengue virus type 2
>AHC72404.1	Pakistan	Dengue virus type 2
>AHC72405.1	Pakistan	Dengue virus type 2
>AHC72406.1	Pakistan	Dengue virus type 2
>AHC72407.1	Pakistan	Dengue virus type 2
>AHC72408.1	Pakistan	Dengue virus type 2
>AHC72409.1	Pakistan	Dengue virus type 2
>AHA80987.1	Pakistan	Dengue virus type 2
>UDI89633.1	Philippine	Dengue virus type 2
>ANC57595.1	Philippine	Dengue virus type 2
>ANC57600.1	Philippine	Dengue virus type 2
>ANC57601.1	Philippine	Dengue virus type 2
>ANC57602.1	Philippine	Dengue virus type 2
>ANC57603.1	Philippine	Dengue virus type 2
>ANT47240.1	Philippine	Dengue virus type 2
>WAW78543.1	Brazil	Dengue virus type 2
>UDI89634.1	Brazil	Dengue virus type 2
>QRG47091.1	Brazil	Dengue virus type 2
>QRG47093.1	Brazil	Dengue virus type 2
>QRG47094.1	Brazil	Dengue virus type 2
>QRG47095.1	Brazil	Dengue virus type 2
>QRG47096.1	Brazil	Dengue virus type 2
>QRG47097.1	Brazil	Dengue virus type 2
>QRG47099.1	Brazil	Dengue virus type 2
>QRG47100.1	Brazil	Dengue virus type 2
>QRG47101.1	Brazil	Dengue virus type 2
>QRG47102.1	Brazil	Dengue virus type 2
>QRG47103.1	Brazil	Dengue virus type 2
>QRG47108.1	Brazil	Dengue virus type 2
>QRG47109.1	Brazil	Dengue virus type 2
>QRG47110.1	Brazil	Dengue virus type 2
>QRG47111.1	Brazil	Dengue virus type 2
>QRG47112.1	Brazil	Dengue virus type 2
>QRG47127.1	Brazil	Dengue virus type 2
>QBL56211.1	Brazil	Dengue virus type 2
>QGJ02362.1	Brazil	Dengue virus type 2
>QDZ58871.1	Brazil	Dengue virus type 2
>AKQ00020.1	Brazil	Dengue virus type 2
>AKQ00021.1	Brazil	Dengue virus type 2
>AKQ00022.1	Brazil	Dengue virus type 2
>AKQ00023.1	Brazil	Dengue virus type 2
>AKQ00024.1	Brazil	Dengue virus type 2
>AKQ00025.1	Brazil	Dengue virus type 2
>AKQ00026.1	Brazil	Dengue virus type 2
>AKQ00027.1	Brazil	Dengue virus type 2
>AKQ00040.1	Brazil	Dengue virus type 2
>AGE89225.1	Brazil	Dengue virus type 2
>AGN94880.1	Brazil	Dengue virus type 2
>AGN94881.1	Brazil	Dengue virus type 2
>AGN94882.1	Brazil	Dengue virus type 2
>AGN94883.1	Brazil	Dengue virus type 2
>AGN94884.1	Brazil	Dengue virus type 2
>AGN94885.1	Brazil	Dengue virus type 2
>AGN94886.1	Brazil	Dengue virus type 2
>AGN94887.1	Brazil	Dengue virus type 2
>AGN94888.1	Brazil	Dengue virus type 2
>AGN94889.1	Brazil	Dengue virus type 2
>AGN94890.1	Brazil	Dengue virus type 2
>AGN94891.1	Brazil	Dengue virus type 2
>AGN94892.1	Brazil	Dengue virus type 2
>AGK36289.1	Brazil	Dengue virus type 2
>AGK36290.1	Brazil	Dengue virus type 2
>AGK36291.1	Brazil	Dengue virus type 2
>AGK36292.1	Brazil	Dengue virus type 2
>AGK36293.1	Brazil	Dengue virus type 2
>AGK36294.1	Brazil	Dengue virus type 2
>AGK36295.1	Brazil	Dengue virus type 2
>AGK36296.1	Brazil	Dengue virus type 2
>AGK36297.1	Brazil	Dengue virus type 2
>AGK36298.1	Brazil	Dengue virus type 2
>AGK36299.1	Brazil	Dengue virus type 2
>AET43250.1	Brazil	Dengue virus type 2
>ADI80655.1	Brazil	Dengue virus type 2
>ACY70763.1	Brazil	Dengue virus type 2
>ACY70778.1	Brazil	Dengue virus type 2
>ACY70779.1	Brazil	Dengue virus type 2
>ACY70780.1	Brazil	Dengue virus type 2
>ACY70781.1	Brazil	Dengue virus type 2
>ACY70782.1	Brazil	Dengue virus type 2
>ACY70783.1	Brazil	Dengue virus type 2
>ACY70784.1	Brazil	Dengue virus type 2
>ACW82873.1	Brazil	Dengue virus type 2
>ACW82874.1	Brazil	Dengue virus type 2
>ACW82875.1	Brazil	Dengue virus type 2
>ACW82928.1	Brazil	Dengue virus type 2
>ACS32031.1	Brazil	Dengue virus type 2
>ACO06152.1	Brazil	Dengue virus type 2
>ACO06154.1	Brazil	Dengue virus type 2
>ACO06156.1	Brazil	Dengue virus type 2
>ACO06158.1	Brazil	Dengue virus type 2
>ACO06162.1	Brazil	Dengue virus type 2
>ACO06165.1	Brazil	Dengue virus type 2
>ACO06168.1	Brazil	Dengue virus type 2
>ACO06171.1	Brazil	Dengue virus type 2
>UWM25500.1	Singapore	Dengue virus type 2
>UWM25501.1	Singapore	Dengue virus type 2
>UWM25502.1	Singapore	Dengue virus type 2
>UWM25503.1	Singapore	Dengue virus type 2
>QQW40653.1	Singapore	Dengue virus type 2
>QQW40674.1	Singapore	Dengue virus type 2
>QQW40675.1	Singapore	Dengue virus type 2
>QQW40676.1	Singapore	Dengue virus type 2
>QQW40677.1	Singapore	Dengue virus type 2
>QQW40678.1	Singapore	Dengue virus type 2
>QQW40679.1	Singapore	Dengue virus type 2
>QQW40680.1	Singapore	Dengue virus type 2
>QQW40681.1	Singapore	Dengue virus type 2
>QQW40682.1	Singapore	Dengue virus type 2
>QQW40683.1	Singapore	Dengue virus type 2
>QQW40684.1	Singapore	Dengue virus type 2
>QQW40685.1	Singapore	Dengue virus type 2
>QQW40686.1	Singapore	Dengue virus type 2
>QQW40687.1	Singapore	Dengue virus type 2
>QQW40688.1	Singapore	Dengue virus type 2
>QQW40689.1	Singapore	Dengue virus type 2
>QQW40690.1	Singapore	Dengue virus type 2
>QQW40691.1	Singapore	Dengue virus type 2
>QQW40692.1	Singapore	Dengue virus type 2
>QQW40693.1	Singapore	Dengue virus type 2
>QQW40694.1	Singapore	Dengue virus type 2
>QQW40695.1	Singapore	Dengue virus type 2
>QQW40696.1	Singapore	Dengue virus type 2
>QQW40697.1	Singapore	Dengue virus type 2
>QQW40698.1	Singapore	Dengue virus type 2
>QQW40700.1	Singapore	Dengue virus type 2
>QQW40701.1	Singapore	Dengue virus type 2
>QQW40702.1	Singapore	Dengue virus type 2
>QQW40703.1	Singapore	Dengue virus type 2
>QQW40704.1	Singapore	Dengue virus type 2
>QQW40705.1	Singapore	Dengue virus type 2
>QQW40707.1	Singapore	Dengue virus type 2
>QQW40708.1	Singapore	Dengue virus type 2
>QQW40710.1	Singapore	Dengue virus type 2
>QQW40711.1	Singapore	Dengue virus type 2
>QQW40712.1	Singapore	Dengue virus type 2
>QQW40713.1	Singapore	Dengue virus type 2
>QQW40714.1	Singapore	Dengue virus type 2
>QQW40715.1	Singapore	Dengue virus type 2
>QQW40716.1	Singapore	Dengue virus type 2
>QQW40717.1	Singapore	Dengue virus type 2
>QQW40718.1	Singapore	Dengue virus type 2
>QQW40719.1	Singapore	Dengue virus type 2
>QQW40720.1	Singapore	Dengue virus type 2
>QQW40721.1	Singapore	Dengue virus type 2
>QQW40722.1	Singapore	Dengue virus type 2
>QQW40723.1	Singapore	Dengue virus type 2
>QQW40724.1	Singapore	Dengue virus type 2
>QQW40725.1	Singapore	Dengue virus type 2
>QQW40726.1	Singapore	Dengue virus type 2
>QQW40727.1	Singapore	Dengue virus type 2
>QQW40729.1	Singapore	Dengue virus type 2
>QQW40730.1	Singapore	Dengue virus type 2
>QQW40732.1	Singapore	Dengue virus type 2
>QQW40733.1	Singapore	Dengue virus type 2
>QQW40734.1	Singapore	Dengue virus type 2
>QQW40735.1	Singapore	Dengue virus type 2
>QQW40737.1	Singapore	Dengue virus type 2
>QQW40738.1	Singapore	Dengue virus type 2
>QQW40739.1	Singapore	Dengue virus type 2
>QQW40740.1	Singapore	Dengue virus type 2
>QQW40741.1	Singapore	Dengue virus type 2
>QQW40742.1	Singapore	Dengue virus type 2
>QQW40743.1	Singapore	Dengue virus type 2
>QQW40744.1	Singapore	Dengue virus type 2
>QQW40745.1	Singapore	Dengue virus type 2
>QQW40746.1	Singapore	Dengue virus type 2
>QQW40747.1	Singapore	Dengue virus type 2
>QQW40748.1	Singapore	Dengue virus type 2
>QQW40749.1	Singapore	Dengue virus type 2
>QQW40750.1	Singapore	Dengue virus type 2
>QQW40751.1	Singapore	Dengue virus type 2
>QQW40752.1	Singapore	Dengue virus type 2
>QQW40753.1	Singapore	Dengue virus type 2
>QQW40755.1	Singapore	Dengue virus type 2
>QQW40756.1	Singapore	Dengue virus type 2
>QQW40757.1	Singapore	Dengue virus type 2
>QQW40758.1	Singapore	Dengue virus type 2
>QQW40759.1	Singapore	Dengue virus type 2
>QQW40760.1	Singapore	Dengue virus type 2
>QQW40761.1	Singapore	Dengue virus type 2
>QQW40762.1	Singapore	Dengue virus type 2
>QQW40763.1	Singapore	Dengue virus type 2
>QQW40766.1	Singapore	Dengue virus type 2
>QQW40768.1	Singapore	Dengue virus type 2
>QQW40769.1	Singapore	Dengue virus type 2
>QQW40770.1	Singapore	Dengue virus type 2
>QQW40773.1	Singapore	Dengue virus type 2
>QQW40774.1	Singapore	Dengue virus type 2
>QQW40777.1	Singapore	Dengue virus type 2
>QQW40779.1	Singapore	Dengue virus type 2
>QQW40780.1	Singapore	Dengue virus type 2
>QQW40781.1	Singapore	Dengue virus type 2
>QQW40782.1	Singapore	Dengue virus type 2
>QQW40783.1	Singapore	Dengue virus type 2
>QQW40784.1	Singapore	Dengue virus type 2
>QQW40785.1	Singapore	Dengue virus type 2
>QQW40786.1	Singapore	Dengue virus type 2
>QQW40787.1	Singapore	Dengue virus type 2
>QQW40788.1	Singapore	Dengue virus type 2
>QQW40789.1	Singapore	Dengue virus type 2
>QQW40791.1	Singapore	Dengue virus type 2
>QQW40792.1	Singapore	Dengue virus type 2
>QQW40793.1	Singapore	Dengue virus type 2
>QQW40794.1	Singapore	Dengue virus type 2
>QQW40795.1	Singapore	Dengue virus type 2
>QQW40797.1	Singapore	Dengue virus type 2
>QQW40798.1	Singapore	Dengue virus type 2
>QQW40799.1	Singapore	Dengue virus type 2
>QQW40800.1	Singapore	Dengue virus type 2
>QQW40801.1	Singapore	Dengue virus type 2
>QQW40802.1	Singapore	Dengue virus type 2
>QQW40803.1	Singapore	Dengue virus type 2
>QQW40804.1	Singapore	Dengue virus type 2
>QQW40805.1	Singapore	Dengue virus type 2
>QQW40806.1	Singapore	Dengue virus type 2
>QQW40808.1	Singapore	Dengue virus type 2
>QQW40809.1	Singapore	Dengue virus type 2
>QQW40810.1	Singapore	Dengue virus type 2
>QOT69946.1	Singapore	Dengue virus type 2
>QOT69947.1	Singapore	Dengue virus type 2
>QBK46796.1	Singapore	Dengue virus type 2
>AWI64266.1	Singapore	Dengue virus type 2
>ARM59245.1	Singapore	Dengue virus type 2
>ARM59246.1	Singapore	Dengue virus type 2
>ANS72888.1	Singapore	Dengue virus type 2
>AKL81369.1	Singapore	Dengue virus type 2
>AKL81373.2	Singapore	Dengue virus type 2
>AKA54983.1	Singapore	Dengue virus type 2
>AKA54985.1	Singapore	Dengue virus type 2
>AKA54986.1	Singapore	Dengue virus type 2
>AKA54987.1	Singapore	Dengue virus type 2
>AKA54988.1	Singapore	Dengue virus type 2
>AKA54989.1	Singapore	Dengue virus type 2
>AKA54990.1	Singapore	Dengue virus type 2
>AKA54991.1	Singapore	Dengue virus type 2
>AKA54992.1	Singapore	Dengue virus type 2
>AKA54993.1	Singapore	Dengue virus type 2
>AKA54994.1	Singapore	Dengue virus type 2
>AKA54996.1	Singapore	Dengue virus type 2
>AKA54998.1	Singapore	Dengue virus type 2
>AKA55000.1	Singapore	Dengue virus type 2
>AKA55001.1	Singapore	Dengue virus type 2
>AKA55002.1	Singapore	Dengue virus type 2
>AKA55003.1	Singapore	Dengue virus type 2
>AKA55004.1	Singapore	Dengue virus type 2
>AKA55005.1	Singapore	Dengue virus type 2
>AKA55006.1	Singapore	Dengue virus type 2
>AKA55007.1	Singapore	Dengue virus type 2
>AKA55008.1	Singapore	Dengue virus type 2
>AKA55009.1	Singapore	Dengue virus type 2
>AKA55010.1	Singapore	Dengue virus type 2
>AKA55011.1	Singapore	Dengue virus type 2
>AKA55012.1	Singapore	Dengue virus type 2
>AKA55013.1	Singapore	Dengue virus type 2
>AKA55014.1	Singapore	Dengue virus type 2
>AKA55016.1	Singapore	Dengue virus type 2
>AKA55017.1	Singapore	Dengue virus type 2
>AKA55018.1	Singapore	Dengue virus type 2
>AKA55019.1	Singapore	Dengue virus type 2
>AKA55020.1	Singapore	Dengue virus type 2
>AKA55021.1	Singapore	Dengue virus type 2
>AKA55022.1	Singapore	Dengue virus type 2
>AKA55023.1	Singapore	Dengue virus type 2
>AKA55024.1	Singapore	Dengue virus type 2
>AKA55025.1	Singapore	Dengue virus type 2
>AKA55026.1	Singapore	Dengue virus type 2
>AKA55027.1	Singapore	Dengue virus type 2
>AKA55028.1	Singapore	Dengue virus type 2
>AKA55029.1	Singapore	Dengue virus type 2
>AKA55030.1	Singapore	Dengue virus type 2
>AKA55031.1	Singapore	Dengue virus type 2
>AKA55032.1	Singapore	Dengue virus type 2
>AKA55033.1	Singapore	Dengue virus type 2
>AKA55034.1	Singapore	Dengue virus type 2
>AKA55035.1	Singapore	Dengue virus type 2
>AKA55036.1	Singapore	Dengue virus type 2
>AKA55037.1	Singapore	Dengue virus type 2
>AKA55038.1	Singapore	Dengue virus type 2
>AKA55039.1	Singapore	Dengue virus type 2
>AKA55040.1	Singapore	Dengue virus type 2
>AKA55041.1	Singapore	Dengue virus type 2
>AKA55043.1	Singapore	Dengue virus type 2
>AKA55044.1	Singapore	Dengue virus type 2
>AKA55045.1	Singapore	Dengue virus type 2
>AKA55046.1	Singapore	Dengue virus type 2
>AKA55047.1	Singapore	Dengue virus type 2
>AKA55049.1	Singapore	Dengue virus type 2
>AKA55050.1	Singapore	Dengue virus type 2
>AKA55054.1	Singapore	Dengue virus type 2
>AKA55055.1	Singapore	Dengue virus type 2
>AKA55056.1	Singapore	Dengue virus type 2
>AKA55058.1	Singapore	Dengue virus type 2
>AKA55059.1	Singapore	Dengue virus type 2
>AKA55060.1	Singapore	Dengue virus type 2
>AKA55061.1	Singapore	Dengue virus type 2
>AKA55062.1	Singapore	Dengue virus type 2
>AKA55063.1	Singapore	Dengue virus type 2
>AKA55065.1	Singapore	Dengue virus type 2
>AKA55066.1	Singapore	Dengue virus type 2
>AKA55067.1	Singapore	Dengue virus type 2
>AKA55068.1	Singapore	Dengue virus type 2
>AKA55069.1	Singapore	Dengue virus type 2
>AEI29060.1	Singapore	Dengue virus type 2
>ADK37481.1	Singapore	Dengue virus type 2
>ADK37482.1	Singapore	Dengue virus type 2
>ADK37483.1	Singapore	Dengue virus type 2
>ABW82013.1	Singapore	Dengue virus type 2
>ABW82014.1	Singapore	Dengue virus type 2
>ABW82015.1	Singapore	Dengue virus type 2
>ABW82016.1	Singapore	Dengue virus type 2
>NP_056776.2	CHINA	Dengue virus type 2
>UIU05507.1	CHINA	Dengue virus type 2
>UIU38070.1	CHINA	Dengue virus type 2
>WER06547.1	CHINA	Dengue virus type 2
>QST06873.1	CHINA	Dengue virus type 2
>QST06886.1	CHINA	Dengue virus type 2
>QCH40775.1	CHINA	Dengue virus type 2
>QCH40776.1	CHINA	Dengue virus type 2
>QCH40777.1	CHINA	Dengue virus type 2
>QCH40778.1	CHINA	Dengue virus type 2
>QCH40779.1	CHINA	Dengue virus type 2
>QCH40780.1	CHINA	Dengue virus type 2
>QCH40781.1	CHINA	Dengue virus type 2
>QCH40782.1	CHINA	Dengue virus type 2
>QCH40783.1	CHINA	Dengue virus type 2
>QCH40784.1	CHINA	Dengue virus type 2
>QCH40785.1	CHINA	Dengue virus type 2
>QCH40786.1	CHINA	Dengue virus type 2
>QCH40787.1	CHINA	Dengue virus type 2
>QCH40788.1	CHINA	Dengue virus type 2
>QCH40789.1	CHINA	Dengue virus type 2
>QCH40790.1	CHINA	Dengue virus type 2
>QCH40791.1	CHINA	Dengue virus type 2
>QCH40792.1	CHINA	Dengue virus type 2
>QCH40793.1	CHINA	Dengue virus type 2
>QCH40794.1	CHINA	Dengue virus type 2
>QCH40795.1	CHINA	Dengue virus type 2
>QCH40796.1	CHINA	Dengue virus type 2
>QDG00699.1	CHINA	Dengue virus type 2
>QDG00700.1	CHINA	Dengue virus type 2
>QDG00701.1	CHINA	Dengue virus type 2
>QDG00702.1	CHINA	Dengue virus type 2
>QDG00703.1	CHINA	Dengue virus type 2
>QDG00704.1	CHINA	Dengue virus type 2
>QDG00705.1	CHINA	Dengue virus type 2
>QDG00706.1	CHINA	Dengue virus type 2
>QDG00707.1	CHINA	Dengue virus type 2
>QDG00708.1	CHINA	Dengue virus type 2
>QDG00709.1	CHINA	Dengue virus type 2
>QDG00710.1	CHINA	Dengue virus type 2
>QDG00711.1	CHINA	Dengue virus type 2
>QDG00712.1	CHINA	Dengue virus type 2
>QDG00713.1	CHINA	Dengue virus type 2
>QDG00714.1	CHINA	Dengue virus type 2
>QDG00715.1	CHINA	Dengue virus type 2
>QDG00716.1	CHINA	Dengue virus type 2
>QDG00717.1	CHINA	Dengue virus type 2
>QDG00718.1	CHINA	Dengue virus type 2
>QDG00719.1	CHINA	Dengue virus type 2
>QDG00720.1	CHINA	Dengue virus type 2
>QDG00721.1	CHINA	Dengue virus type 2
>QDG00722.1	CHINA	Dengue virus type 2
>QDG00723.1	CHINA	Dengue virus type 2
>QDG00724.1	CHINA	Dengue virus type 2
>QDG00725.1	CHINA	Dengue virus type 2
>QDG00726.1	CHINA	Dengue virus type 2
>QDG00727.1	CHINA	Dengue virus type 2
>QDG00728.1	CHINA	Dengue virus type 2
>AYN79579.1	CHINA	Dengue virus type 2
>AYN79580.1	CHINA	Dengue virus type 2
>AYN79581.1	CHINA	Dengue virus type 2
>AYN79582.1	CHINA	Dengue virus type 2
>AYN79583.1	CHINA	Dengue virus type 2
>AYN79584.1	CHINA	Dengue virus type 2
>AYN79585.1	CHINA	Dengue virus type 2
>AYN79586.1	CHINA	Dengue virus type 2
>AYN79587.1	CHINA	Dengue virus type 2
>AYN79588.1	CHINA	Dengue virus type 2
>AYN79589.1	CHINA	Dengue virus type 2
>AYN79590.1	CHINA	Dengue virus type 2
>AYN79591.1	CHINA	Dengue virus type 2
>AYN79592.1	CHINA	Dengue virus type 2
>AYN79593.1	CHINA	Dengue virus type 2
>AYN79594.1	CHINA	Dengue virus type 2
>AYN79595.1	CHINA	Dengue virus type 2
>AYN79596.1	CHINA	Dengue virus type 2
>AYP74869.1	CHINA	Dengue virus type 2
>AYP74870.1	CHINA	Dengue virus type 2
>AYP74871.1	CHINA	Dengue virus type 2
>AYP74872.1	CHINA	Dengue virus type 2
>AYP74873.1	CHINA	Dengue virus type 2
>AYP74874.1	CHINA	Dengue virus type 2
>AYP74875.1	CHINA	Dengue virus type 2
>AYP74876.1	CHINA	Dengue virus type 2
>AYP74877.1	CHINA	Dengue virus type 2
>AYP74878.1	CHINA	Dengue virus type 2
>AYP74879.1	CHINA	Dengue virus type 2
>AYP74880.1	CHINA	Dengue virus type 2
>AYP74881.1	CHINA	Dengue virus type 2
>AYP74882.1	CHINA	Dengue virus type 2
>AYP74883.1	CHINA	Dengue virus type 2
>AYP74884.1	CHINA	Dengue virus type 2
>AYP74885.1	CHINA	Dengue virus type 2
>AYP74886.1	CHINA	Dengue virus type 2
>AYP74887.1	CHINA	Dengue virus type 2
>AYP74888.1	CHINA	Dengue virus type 2
>AYP74889.1	CHINA	Dengue virus type 2
>AYP74890.1	CHINA	Dengue virus type 2
>AYP74891.1	CHINA	Dengue virus type 2
>AYP74892.1	CHINA	Dengue virus type 2
>AYP74893.1	CHINA	Dengue virus type 2
>AYP74894.1	CHINA	Dengue virus type 2
>AYP74895.1	CHINA	Dengue virus type 2
>AYP74896.1	CHINA	Dengue virus type 2
>AYP74897.1	CHINA	Dengue virus type 2
>AYP74898.1	CHINA	Dengue virus type 2
>QBP33510.1	CHINA	Dengue virus type 2
>QBP33511.1	CHINA	Dengue virus type 2
>QBP33512.1	CHINA	Dengue virus type 2
>QBP33513.1	CHINA	Dengue virus type 2
>QBP33514.1	CHINA	Dengue virus type 2
>ARO78356.1	CHINA	Dengue virus type 2
>ARO78357.1	CHINA	Dengue virus type 2
>ARO78358.1	CHINA	Dengue virus type 2
>ARO78359.1	CHINA	Dengue virus type 2
>ARO78360.1	CHINA	Dengue virus type 2
>ARO78361.1	CHINA	Dengue virus type 2
>ARO78362.1	CHINA	Dengue virus type 2
>ARO78363.1	CHINA	Dengue virus type 2
>ARO78364.1	CHINA	Dengue virus type 2
>ARO78365.1	CHINA	Dengue virus type 2
>ARO78366.1	CHINA	Dengue virus type 2
>AZS59400.1	CHINA	Dengue virus type 2
>AXU25276.1	CHINA	Dengue virus type 2
>AXU25277.1	CHINA	Dengue virus type 2
>AXU25278.1	CHINA	Dengue virus type 2
>AXU25279.1	CHINA	Dengue virus type 2
>AXU25280.1	CHINA	Dengue virus type 2
>AXU25281.1	CHINA	Dengue virus type 2
>AXU25282.1	CHINA	Dengue virus type 2
>AXU25283.1	CHINA	Dengue virus type 2
>AXU25284.1	CHINA	Dengue virus type 2
>AXU25285.1	CHINA	Dengue virus type 2
>AXU25286.1	CHINA	Dengue virus type 2
>AXU25287.1	CHINA	Dengue virus type 2
>AXU25288.1	CHINA	Dengue virus type 2
>AXU25289.1	CHINA	Dengue virus type 2
>AXU25290.1	CHINA	Dengue virus type 2
>AXU25291.1	CHINA	Dengue virus type 2
>AXU25292.1	CHINA	Dengue virus type 2
>AXU25293.1	CHINA	Dengue virus type 2
>AXU25294.1	CHINA	Dengue virus type 2
>AXU25295.1	CHINA	Dengue virus type 2
>AXU25296.1	CHINA	Dengue virus type 2
>AXU25297.1	CHINA	Dengue virus type 2
>AXU25298.1	CHINA	Dengue virus type 2
>AXU25299.1	CHINA	Dengue virus type 2
>AXU25300.1	CHINA	Dengue virus type 2
>AXU25301.1	CHINA	Dengue virus type 2
>AXU25302.1	CHINA	Dengue virus type 2
>AXU25303.1	CHINA	Dengue virus type 2
>AXU25304.1	CHINA	Dengue virus type 2
>AXU25305.1	CHINA	Dengue virus type 2
>AXU25306.1	CHINA	Dengue virus type 2
>AXU25307.1	CHINA	Dengue virus type 2
>AXU25308.1	CHINA	Dengue virus type 2
>AXU25309.1	CHINA	Dengue virus type 2
>AXU25310.1	CHINA	Dengue virus type 2
>AXU25311.1	CHINA	Dengue virus type 2
>AXU25312.1	CHINA	Dengue virus type 2
>AXU25313.1	CHINA	Dengue virus type 2
>AXU25314.1	CHINA	Dengue virus type 2
>AXU25315.1	CHINA	Dengue virus type 2
>AVT42116.1	CHINA	Dengue virus type 2
>AUB45105.1	CHINA	Dengue virus type 2
>AST11588.1	CHINA	Dengue virus type 2
>AST11589.1	CHINA	Dengue virus type 2
>AST11590.1	CHINA	Dengue virus type 2
>AST11591.1	CHINA	Dengue virus type 2
>AST11592.1	CHINA	Dengue virus type 2
>AST11593.1	CHINA	Dengue virus type 2
>ASN77915.1	CHINA	Dengue virus type 2
>AQS22536.1	CHINA	Dengue virus type 2
>AQS22537.1	CHINA	Dengue virus type 2
>AQS22538.1	CHINA	Dengue virus type 2
>AQS22539.1	CHINA	Dengue virus type 2
>AQS22554.1	CHINA	Dengue virus type 2
>AQS22555.1	CHINA	Dengue virus type 2
>AQS22556.1	CHINA	Dengue virus type 2
>APW49449.1	CHINA	Dengue virus type 2
>APW49450.1	CHINA	Dengue virus type 2
>ALP06110.1	CHINA	Dengue virus type 2
>ALP06111.1	CHINA	Dengue virus type 2
>ALP06112.1	CHINA	Dengue virus type 2
>ALP06113.1	CHINA	Dengue virus type 2
>ALP06114.1	CHINA	Dengue virus type 2
>ALP06115.1	CHINA	Dengue virus type 2
>AKQ62914.1	CHINA	Dengue virus type 2
>AKQ62915.1	CHINA	Dengue virus type 2
>AJO16118.1	CHINA	Dengue virus type 2
>AHA42535.1	CHINA	Dengue virus type 2
>AGF87124.1	CHINA	Dengue virus type 2
>AFU65934.1	CHINA	Dengue virus type 2
>ABY65725.1	CHINA	Dengue virus type 2
>ABK51383.1	CHINA	Dengue virus type 2
>AAF86463.1	CHINA	Dengue virus type 2
>AAF18446.1	CHINA	Dengue virus type 2
>AAF18447.1	CHINA	Dengue virus type 2
>AAD18036.1	CHINA	Dengue virus type 2
>AOE23003.1	USA	Dengue virus type 2
>AJW66822.1	USA	Dengue virus type 2
>AHG23128.1	USA	Dengue virus type 2
>AHG23129.1	USA	Dengue virus type 2
>AHG23132.1	USA	Dengue virus type 2
>AHG23133.1	USA	Dengue virus type 2
>AHG23140.1	USA	Dengue virus type 2
>AHG23141.1	USA	Dengue virus type 2
>AGS49173.1	USA	Dengue virus type 2
>AET72454.1	USA	Dengue virus type 2
>AEH59341.1	USA	Dengue virus type 2
>AEH59342.1	USA	Dengue virus type 2
>AEH59345.1	USA	Dengue virus type 2
>AEH59346.1	USA	Dengue virus type 2
>AEH59347.1	USA	Dengue virus type 2
>AEH59348.1	USA	Dengue virus type 2
>ADK37485.1	USA	Dengue virus type 2
>ADK37486.1	USA	Dengue virus type 2
>ADK37487.1	USA	Dengue virus type 2
>ADK37488.1	USA	Dengue virus type 2
>ADK37489.1	USA	Dengue virus type 2
>ADK37490.1	USA	Dengue virus type 2
>ADK37491.1	USA	Dengue virus type 2
>ADK37492.1	USA	Dengue virus type 2
>ADK37493.1	USA	Dengue virus type 2
>ADK37494.1	USA	Dengue virus type 2
>ADK37495.1	USA	Dengue virus type 2
>ADK37496.1	USA	Dengue virus type 2
>ADK37497.1	USA	Dengue virus type 2
>ADK37498.1	USA	Dengue virus type 2
>ADK37499.1	USA	Dengue virus type 2
>ADK37500.1	USA	Dengue virus type 2
>ADK37501.1	USA	Dengue virus type 2
>ADK37502.1	USA	Dengue virus type 2
>ADK37503.1	USA	Dengue virus type 2
>ADK37504.1	USA	Dengue virus type 2
>ADK37505.1	USA	Dengue virus type 2
>ADK37506.1	USA	Dengue virus type 2
>ADK37507.1	USA	Dengue virus type 2
>ADK37508.1	USA	Dengue virus type 2
>ADK37509.1	USA	Dengue virus type 2
>ADK37510.1	USA	Dengue virus type 2
>ADK37511.1	USA	Dengue virus type 2
>ADK37512.1	USA	Dengue virus type 2
>ADK37513.1	USA	Dengue virus type 2
>ADK37514.1	USA	Dengue virus type 2
>ADK37515.1	USA	Dengue virus type 2
>ADK37516.1	USA	Dengue virus type 2
>ADK37517.1	USA	Dengue virus type 2
>ADK37518.1	USA	Dengue virus type 2
>ADK37519.1	USA	Dengue virus type 2
>ADK37520.1	USA	Dengue virus type 2
>ADK37521.1	USA	Dengue virus type 2
>ADK37522.1	USA	Dengue virus type 2
>ADK37523.1	USA	Dengue virus type 2
>ADK37524.1	USA	Dengue virus type 2
>ADK37525.1	USA	Dengue virus type 2
>ADK37526.1	USA	Dengue virus type 2
>ADK37527.1	USA	Dengue virus type 2
>ADK37528.1	USA	Dengue virus type 2
>ADK37529.1	USA	Dengue virus type 2
>ADK37530.1	USA	Dengue virus type 2
>ADM26223.1	USA	Dengue virus type 2
>ADM26224.1	USA	Dengue virus type 2
>ADM26225.1	USA	Dengue virus type 2
>ADM26226.1	USA	Dengue virus type 2
>ADK26435.1	USA	Dengue virus type 2
>ACW82890.1	USA	Dengue virus type 2
>ACW82893.1	USA	Dengue virus type 2
>ACQ44489.1	USA	Dengue virus type 2
>ACQ44492.1	USA	Dengue virus type 2
>ABW74621.1	USA	Dengue virus type 2
>ACE63530.1	USA	Dengue virus type 2
>ACE63543.1	USA	Dengue virus type 2
>ACD13309.1	USA	Dengue virus type 2
>ACD13310.1	USA	Dengue virus type 2
>ACD13311.1	USA	Dengue virus type 2
>ACD13348.1	USA	Dengue virus type 2
>ACD13349.1	USA	Dengue virus type 2
>ACD13350.1	USA	Dengue virus type 2
>ACD13351.1	USA	Dengue virus type 2
>ACD13352.1	USA	Dengue virus type 2
>ACD13353.1	USA	Dengue virus type 2
>ACD13354.1	USA	Dengue virus type 2
>ACD13395.1	USA	Dengue virus type 2
>ACD13396.1	USA	Dengue virus type 2
>ACD13397.1	USA	Dengue virus type 2
>ACD13398.1	USA	Dengue virus type 2
>ACD13399.1	USA	Dengue virus type 2
>ACD13400.1	USA	Dengue virus type 2
>ACD13401.1	USA	Dengue virus type 2
>ACD13406.1	USA	Dengue virus type 2
>ACD13407.1	USA	Dengue virus type 2
>ACD13408.1	USA	Dengue virus type 2
>ACD13409.1	USA	Dengue virus type 2
>ACD13411.1	USA	Dengue virus type 2
>ACD13412.1	USA	Dengue virus type 2
>ACD13413.1	USA	Dengue virus type 2
>ACD13414.1	USA	Dengue virus type 2
>ACD13415.1	USA	Dengue virus type 2
>ACD13416.1	USA	Dengue virus type 2
>ACD13419.1	USA	Dengue virus type 2
>ACD13420.1	USA	Dengue virus type 2
>ACD13421.1	USA	Dengue virus type 2
>ACD13422.1	USA	Dengue virus type 2
>ACD13424.1	USA	Dengue virus type 2
>ACD13425.1	USA	Dengue virus type 2
>ACD13426.1	USA	Dengue virus type 2
>ACD13427.1	USA	Dengue virus type 2
>ACD13428.1	USA	Dengue virus type 2
>ACD13429.1	USA	Dengue virus type 2
>ACB87126.1	USA	Dengue virus type 2
>ACB87127.1	USA	Dengue virus type 2
>ACB87128.1	USA	Dengue virus type 2
>ACB87129.1	USA	Dengue virus type 2
[truncated: 950 more rows]

## Sheet: DENV 1~4 Conserved sequences
Table S5. Dengue Virus 1~4 Serotypes Conserved Sequences Regions
Dengue Serotype	Regions	Start-end	Conserved Sequences
Dengue virus type 1	1	11 to 26	RPSFNMLKRARNRVST
Dengue virus type 1	2	28 to 46	SQLAKRFSKGLLSGQGPMK
Dengue virus type 1	3	48 to 70	VMAFIAFLRFLAIPPTAGILARW
Dengue virus type 1	4	111 to 129	PTALAFHLTTRGGEPHMIV
Dengue virus type 1	5	175 to 232	EPDDVDCWCNATDTWVTYGTCSQTGEHRRDKRSVALAPHVGLGLETRTETWMSSEGAW
Dengue virus type 1	6	259 to 288	IGTSITQKGIIFILLMLVTPSMAMRCVGIG
Dengue virus type 1	7	290 to 317	RDFVEGLSGATWVDVVLEHGSCVTTMAK
Dengue virus type 1	8	319 to 335	KPTLDIELLKTEVTNPA
Dengue virus type 1	9	337 to 363	LRKLCIEAKISNTTTDSRCPTQGEATL
Dengue virus type 1	10	370 to 394	NFVCRRTFVDRGWGNGCGLFGKGSL
Dengue virus type 1	11	411 to 435	VQYENLKYSVIVTVHTGDQHQVGNE
Dengue virus type 1	12	453 to 514	EIQLTDYGALTLDCSPRTGLDFNEMVLLTMKEKSWLVHKQWFLDLPLPWTSGASTSQETWNR
Dengue virus type 1	13	516 to 577	DLLVTFKTAHAKKQEVVVLGSQEGAMHTALTGATEIQTSGTTTIFAGHLKCRLKMDKLTLKG
Dengue virus type 1	14	621 to 649	QDEKGVTQNGRLITANPIVTDKEKPVNIE
Dengue virus type 1	15	662 to 705	GAGEKALKLSWFKKGSSIGKMFEATARGARRMAILGDTAWDFGS
Dengue virus type 1	16	721 to 741	FGTAYGVLFSGVSWTMKIGIG
Dengue virus type 1	17	743 to 764	LLTWLGLNSRSTSLSMTCIAVG
Dengue virus type 1	18	766 to 861	VTLYLGVMVQADSGCVINWKGRELKCGSGIFVTNEVHTWTEQYKFQADSPKRLSAAIGKAWEEGVCGIRSATRLENIMWKQISNELNHILLENDMK
Dengue virus type 1	19	923 to 937	QRAWNIWEVEDYGFG
Dengue virus type 1	20	939 to 953	FTTNIWLKLRDSYTQ
Dengue virus type 1	21	955 to 999	CDHRLMSAAIKDSKAVHADMGYWIESEKNETWKLARASFIEVKTC
Dengue virus type 1	22	1004 to 1021	SHTLWSNGVLESEMIIPK
Dengue virus type 1	23	1023 to 1039	YGGPISQHNYRPGYFTQ
Dengue virus type 1	24	1070 to 1099	RGPSLRTTTVTGKIIHEWCCRSCTLPPLRF
Dengue virus type 1	25	1101 to 1122	GEDGCWYGMEIRPVKEKEENLV
Dengue virus type 1	26	1124 to 1139	SMVSAGSGEVDSFSLG
Dengue virus type 1	27	1144 to 1168	SIMIEEVMRSRWSRKMLMTGTLAVF
Dengue virus type 1	28	1174 to 1191	GQLTWNDLIRLCIMVGAN
Dengue virus type 1	29	1193 to 1260	SDRMGMGTTYLALMATFKMRPMFAVGLLFRRLTSREVLLLTIGLSLVASVELPNSLEELGDGLAMGIM
Dengue virus type 1	30	1311 to 1327	LSTTSQKTTWLPVLLGS
Dengue virus type 1	31	1361 to 1401	VSILLSSLLKNDVPLAGPLIAGGMLIACYVISGSSADLSLE
Dengue virus type 1	32	1418 to 1458	SHNILVEVQDDGTMKIKDEERDDTLTILLKATLLAVSGVYP
Dengue virus type 1	33	1474 to 1491	KKKQRSGVLWDTPSPPEV
Dengue virus type 1	34	1505 to 1520	QRGLLGRSQVGVGVFQ
Dengue virus type 1	35	1523 to 1562	VFHTMWHVTRGAVLMYQGKRLEPSWASVKKDLISYGGGWR
Dengue virus type 1	36	1565 to 1589	GSWNTGEEVQVIAVEPGKNPKNVQT
Dengue virus type 1	37	1598 to 1662	EGEVGAIALDFKPGTSGSPIVNREGKIVGLYGNGVVTTSGTYVSAIAQAKASQEGPLPEIEDEVF
Dengue virus type 1	38	1664 to 1732	KRNLTIMDLHPGSGKTRRYLPAIVREAIKRKLRTLILAPTRVVASEMAEALKGMPIRYQTTAVKSEHTG
Dengue virus type 1	39	1734 to 1770	EIVDLMCHATFTMRLLSPVRVPNYNMIIMDEAHFTDP
Dengue virus type 1	40	1772 to 1827	SIAARGYISTRVGMGEAAAIFMTATPPGSVEAFPQSNAVIQDEERDIPERSWNSGY
Dengue virus type 1	41	1829 to 1845	WITDFPGKTVWFVPSIK
Dengue virus type 1	42	1847 to 1929	GNDIANCLRKNGKRVIQLSRKTFDTEYQKTKNNDWDYVVTTDISEMGANFRADRVIDPRRCLKPVILKDGPERVILAGPMPVT
Dengue virus type 1	43	1953 to 2115	YMGQPLNNDEDHAHWTEAKMLLDNINTPEGIIPALFEPEREKSAAIDGEYRLRGEARKTFVELMRRGDLPVWLSYKVASEGFQYSDRRWCFDGERNNQVLEENMDVEIWTKEGERKKLRPRWLDARTYSDPLALREFKEFAAGRRSVSGDLILEIGKLPQHLT
Dengue virus type 1	44	2117 to 2135	RAQNALDNLVMLHNSEQGG
Dengue virus type 1	45	2137 to 2172	AYRHAMEELPDTIETLMLLALIAVLTGGVTLFFLSG
Dengue virus type 1	46	2191 to 2263	LLWMASVEPHWIAASIILEFFLMVLLIPEPDRQRTPQDNQLAYVVIGLLFMILTVAANEMGLLETTKKDLGIG
Dengue virus type 1	47	2279 to 2294	DLHPASAWTLYAVATT
Dengue virus type 1	48	2296 to 2522	ITPMMRHTIENTTANISLTAIANQAAILMGLDKGWPISKMDIGVPLLALGCYSQVNPLTLTAAVLMLVAHYAIIGPGLQAKATREAQKRTAAGIMKNPTVDGIVAIDLDPVVYDAKFEKQLGQIMLLILCTSQILLMRTTWALCESITLATGPLTTLWEGSPGKFWNTTIAVSMANIFRGSYLAGAGLAFSLMKSLGGGRRGTGAQGETLGEKWKRQLNQLSKSEFN
Dengue virus type 1	49	2524 to 2547	YKRSGIMEVDRSEAKEGLKRGETT
Dengue virus type 1	50	2549 to 2618	HAVSRGTAKLRWFVERNLVKPEGKVIDLGCGRGGWSYYCAGLKKVTEVKGYTKGGPGHEEPIPMATYGWN
Dengue virus type 1	51	2632 to 2765	PPEKCDTLLCDIGESSPNPTIEEGRTLRVLKMVEPWLRGNQFCIKILNPYMPSVVETLEQMQRKHGGMLVRNPLSRNSTHEMYWVSCGTGNIVSAVNMTSRMLLNRFTMAHRKPTYERDVDLGAGTRHVAVEPE
Dengue virus type 1	52	2782 to 2820	EHKSTWHYDEDNPYKTWAYHGSYEVKPSGSASSMVNGVV
Dengue virus type 1	53	2845 to 2859	GQQRVFKEKVDTRTP
Dengue virus type 1	54	2879 to 2908	FLSRNKKPRICTREEFTRKVRSNAAIGAVF
Dengue virus type 1	55	2910 to 2930	DENQWNSAKEAVEDERFWDLV
Dengue virus type 1	56	2933 to 3046	ERELHKQGKCATCVYNMMGKREKKLGEFGKAKGSRAIWYMWLGARFLEFEALGFMNEDHWFSRENSLSGVEGEGLHKLGYILRDISKIPGGNMYADDTAGWDTRITEDDLQNEA
Dengue virus type 1	57	3063 to 3080	IFKLTYQNKVVRVQRPAK
Dengue virus type 1	58	3082 to 3111	GTVMDVISRRDQRGSGQVGTYGLNTFTNME
Dengue virus type 1	59	3149 to 3165	ERLKRMAISGDDCVVKP
Dengue virus type 1	60	3176 to 3281	ALNDMGKVRKDIPQWEPSKGWNDWQQVPFCSHHFHQLIMKDGREIVVPCRNQDELVGRARVSQGAGWSLRETACLGKSYAQMWQLMYFHRRDLRLAANAICSAVPV
Dengue virus type 1	61	3285 to 3324	PTSRTTWSIHAHHQWMTTEDMLSVWNRVWIEENPWMEDKT
Dengue virus type 1	62	3332 to 3356	VPYLGKREDQWCGSLIGLTARATWA
Dengue virus type 1	63	3371 to 3388	GNENYLDYMTSMKRFKNE
Dengue virus type 2	1	11 - 100	TPFNMLKRERNRVSTVQQLTKRFSLGMLQGRGPLKLFMALVAFLRFLTIPPTAGILKRWGTIKKSKAINVLRGFRKEIGRMLNILNRRRR
Dengue virus type 2	2	113 - 128	MAFHLTTRNGEPHMIV
Dengue virus type 2	3	167 - 195	CPLLRQNEPEDIDCWCNSTSTWVTYGTCT
Dengue virus type 2	4	197 - 233	TGEHRREKRSVALVPHVGMGLETRTETWMSSEGAWKH
Dengue virus type 2	5	242 - 261	LRHPGFTIMAAILAYTIGTT
Dengue virus type 2	6	281 - 331	MRCIGISNRDFVEGVSGGSWVDIVLEHGSCVTTMAKNKPTLDFELIKTEAK
Dengue virus type 2	7	372 - 408	CKHSMVDRGWGNGCGLFGKGGIVTCAMFTCKKNMEGK
Dengue virus type 2	8	451 - 482	TEAELTGYGTVTMECSPRTGLDFNEMVLLQME
Dengue virus type 2	9	484 - 505	KAWLVHRQWFLDLPLPWLPGAD
Dengue virus type 2	10	509 - 587	SNWIQKETLVTFKNPHAKKQDVVVLGSQEGAMHTALTGATEIQMSSGNLLFTGHLKCRLRMDKLQLKGMSYSMCTGKFK
Dengue virus type 2	11	603 - 619	RVQYEGDGSPCKIPFEI
Dengue virus type 2	12	627 - 659	VLGRLITVNPIVTEKDSPVNIEAEPPFGDSYII
Dengue virus type 2	13	671 - 741	WFKKGSSIGQMFETTMRGAKRMAILGDTAWDFGSLGGVFTSIGKALHQVFGAIYGAAFSGVSWTMKILIGV
Dengue virus type 2	14	743 - 763	ITWIGMNSRSTSLSVSLVLVG
Dengue virus type 2	15	786 - 824	KELKCGSGIFITDNVHTWTEQYKFQPESPSKLASAIQKA
Dengue virus type 2	16	826 - 854	EEGICGIRSVTRLENLMWKQITPELNHIL
Dengue virus type 2	17	860 - 891	KLTIMTGDIKGIMQAGKRSLRPQPTELKYSWK
Dengue virus type 2	18	907 - 938	TFLIDGPETAECPNTNRAWNSLEVEDYGFGVF
Dengue virus type 2	19	954 - 986	CDSKLMSAAIKDNRAVHADMGYWIESALNDTWK
Dengue virus type 2	20	998 - 1020	CHWPKSHTLWSNGVLESEMIIPK
Dengue virus type 2	21	1062 - 1098	VTEDCGNRGPSLRTTTASGKLITEWCCRSCTLPPLRY
Dengue virus type 2	22	1100 - 1131	GEDGCWYGMEIRPLKEKEENLVNSLVTAGHGQ
Dengue virus type 2	23	1133 - 1159	DNFSLGVLGMALFLEEMLRTRVGTKHA
Dengue virus type 2	24	1193 - 1230	DDIGMGVTYLALLAAFKVRPTFAAGLLLRKLTSKELMM
Dengue virus type 2	25	1281 - 1297	CVPNAVILQNAWKVSCT
Dengue virus type 2	26	1317 - 1341	DWIPLALTIKGLNPTAIFLTTLSRT
Dengue virus type 2	27	1367 - 1401	LKNDIPMTGPLVAGGLLTVCYVLTGRSADLELERA
Dengue virus type 2	28	1409 - 1437	QAEISGSSPILSITISEDGSMSIKNEEEE
Dengue virus type 2	29	1439 - 1453	TLTILIRTGLLVISG
Dengue virus type 2	30	1458 - 1487	SIPITAAAWYLWEVKKQRAGVLWDVPSPPP
Dengue virus type 2	31	1507 - 1535	GYSQIGAGVYKEGTFHTMWHVTRGAVLMH
Dengue virus type 2	32	1549 - 1589	KDLISYGGGWKLEGEWKEGEEVQVLALEPGKNPRAVQTKPG
Dengue virus type 2	33	1591 - 1614	FKTNTGTIGAVSLDFSPGTSGSPI
Dengue virus type 2	34	1618 - 1634	KGKVVGLYGNGVVTRSG
Dengue virus type 2	35	1636 - 1660	YVSAIAQTEKSIEDNPEIEDDIFRK
Dengue virus type 2	36	1662 - 1747	RLTIMDLHPGAGKTKRYLPAIVREAIKRGLRTLILAPTRVVAAEMEEALRGLPIRYQTPAIRAEHTGREIVDLMCHATFTMRLLSP
Dengue virus type 2	37	1749 - 1807	RVPNYNLIIMDEAHFTDPASIAARGYISTRVEMGEAAGIFMTATPPGSRDPFPQSNAPI
Dengue virus type 2	38	1809 - 1869	DEEREIPERSWNSGHEWVTDFKGKTVWFVPSIKAGNDIAACLRKNGKKVIQLSRKTFDSEY
Dengue virus type 2	39	1875 - 1892	NDWDFVVTTDISEMGANF
Dengue virus type 2	40	1894 - 1935	AERVIDPRRCMKPVILTDGEERVILAGPMPVTHSSAAQRRGR
Dengue virus type 2	41	1937 - 2009	GRNPKNENDQYIYMGEPLENDEDCAHWKEAKMLLDNINTPEGIIPSMFEPEREKVDAIDGEYRLRGEARKTFV
Dengue virus type 2	42	2043 - 2062	KNNQILEENVEVEIWTKEGE
Dengue virus type 2	43	2064 - 2096	KKLKPRWLDARIYSDPLALKEFKEFAAGRKSLT
Dengue virus type 2	44	2098 - 2113	NLITEMGRLPTFMTQK
Dengue virus type 2	45	2133 - 2155	AYNHALSELPETLETLLLLTLLA
Dengue virus type 2	46	2183 - 2255	TASILLWYAQIQPHWIAASIILEFFLIVLLIPEPEKQRTPQDNQLTYVVIAILTVVAATMANEMGFLEKTKKD
Dengue virus type 2	47	2267 - 2290	ESNILDIDLRPASAWTLYAVATTF
Dengue virus type 2	48	2292 - 2322	TPMLRHSIENSSVNVSLTAIANQATVLMGLG
Dengue virus type 2	49	2324 - 2379	GWPLSKMDIGVPLLAIGCYSQVNPITLTAALLLLVAHYAIIGPGLQAKATREAQKR
Dengue virus type 2	50	2400 - 2417	PIPYDPKFEKQLGQVMLL
Dengue virus type 2	51	2419 - 2486	LCVTQVLMMRTTWALCEALTLATGPISTLWEGNPGRFWNTTIAVSMANIFRGSYLAGAGLLFSIMKNT
Dengue virus type 2	52	2522 - 2560	SGIQEVDRTLAKEGIKRGETDHHAVSRGSAKLRWFVERN
Dengue virus type 2	53	2570 - 2588	DLGCGRGGWSYYCGGLKNV
Dengue virus type 2	54	2590 - 2625	EVKGLTKGGPGHEEPIPMSTYGWNLVRLQSGVDVFF
Dengue virus type 2	55	2627 - 2646	PPEKCDTLLCDIGESSPNPT
Dengue virus type 2	56	2667 - 2686	TQFCIKVLNPYMPSVIEKME
Dengue virus type 2	57	2688 - 2715	LQRKYGGALVRNPLSRNSTHEMYWVSNA
Dengue virus type 2	58	2717 - 2736	GNIVSSVNMISRMLINRFTM
Dengue virus type 2	59	2739 - 2759	KKATYEPDVDLGSGTRNIGIE
Dengue virus type 2	60	2774 - 2816	KIKQEHETSWHYDQDHPYKTWAYHGSYETKQTGSASSMVNGVV
Dengue virus type 2	61	2829 - 2865	VTQMAMTDTTPFGQQRVFKEKVDTRTQEPKEGTKKLM
Dengue virus type 2	62	2880 - 2919	KTPRMCTREEFTRKVRSNAALGAIFTDENKWKSAREAVED
Dengue virus type 2	63	2929 - 2952	ERNLHLEGKCETCVYNMMGKREKK
Dengue virus type 2	64	2954 - 2991	GEFGKAKGSRAIWYMWLGARFLEFEALGFLNEDHWFSR
Dengue virus type 2	65	3015 - 3048	KKEGGAMYADDTAGWDTRITLEDLKNEEMVTNHM
Dengue virus type 2	66	3062 - 3086	LTYQNKVVRVQRPTPRGTVMDIISR
Dengue virus type 2	67	3140 - 3160	RVGRERLSRMAISGDDCVVKP
Dengue virus type 2	68	3190 - 3207	GWNDWTQVPFCSHHFHEL
Dengue virus type 2	69	3209 - 3226	MKDGRVLVVPCRNQDELI
Dengue virus type 2	70	3256 - 3279	LMYFHRRDLRLAANAICSAVPSHW
Dengue virus type 2	71	3329 - 3356	PYLGKREDQWCGSLIGLTSRATWAKNIQ
Dengue virus type 3	1	1 to 34	MNNQRKKTGKPSINMLKRVRNRVSTGSQLAKRFS
Dengue virus type 3	2	113 - 128	LAFHLTSRDGEPRMIV
Dengue virus type 3	3	130 - 152	KNERGKSLLFKTASGINMCTLIA
Dengue virus type 3	4	172 - 199	EVEPEDIDCWCNLTSTWVTYGTCNQAGE
Dengue virus type 3	5	201 - 220	RRDKRSVALAPHVGMGLDTR
Dengue virus type 3	6	243 - 259	RHPGFTILALFLAHYIG
Dengue virus type 3	7	281 - 347	MRCVGVGNRDFVEGLSGATWVDVVLEHGGCVTTMAKNKPTLDIELQKTEATQLATLRKLCIEGKITN
Dengue virus type 3	8	362 - 403	LPEEQDQNYVCKHTYVDRGWGNGCGLFGKGSLVTCAKFQCLE
Dengue virus type 3	9	455 - 469	LPEYGTLGLECSPRT
Dengue virus type 3	10	471 - 500	LDFNEMILLTMKNKAWMVHRQWFFDLPLPW
Dengue virus type 3	11	516 - 551	LLVTFKNAHAKKQEVVVLGSQEGAMHTALTGATEIQ
Dengue virus type 3	12	553 - 582	SGGTSIFAGHLKCRLKMDKLELKGMSYAMC
Dengue virus type 3	13	586 - 606	FVLKKEVSETQHGTILIKVEY
Dengue virus type 3	14	612 - 658	PCKIPFSTEDGQGKAHNGRLITANPVVTKKEEPVNIEAEPPFGESNI
Dengue virus type 3	15	666 - 733	ALKINWYKKGSSIGKMFEATARGARRMAILGDTAWDFGSVGGVLNSLGKMVHQIFGSAYTALFSGVSW
Dengue virus type 3	16	744 - 760	TWIGLNSKNTSMSFSCI
Dengue virus type 3	17	781 - 828	INWKGKELKCGSGIFVTNEVHTWTEQYKFQADSPKRLATAIAGAWENG
Dengue virus type 3	18	847 - 867	ANELNYILWENNIKLTVVVGD
Dengue virus type 3	19	870 - 915	GVLEQGKRTLTPQPMELKYSWKTWGKAKIVTAETQNSSFIIDGPNT
Dengue virus type 3	20	921 - 948	ASRAWNVWEVEDYGFGVFTTNIWLKLRE
Dengue virus type 3	21	964 - 991	KDERAVHADMGYWIESQKNGSWKLEKAS
Dengue virus type 3	22	993 - 1030	IEVKTCTWPKSHTLWSNGVLESDMIIPKSLAGPISQHN
Dengue virus type 3	23	1032 - 1064	RPGYHTQTAGPWHLGKLELDFNYCEGTTVVITE
Dengue virus type 3	24	1066 - 1113	CGTRGPSLRTTTVSGKLIHEWCCRSCTLPPLRYMGEDGCWYGMEIRPI
Dengue virus type 3	25	1115 - 1131	EKEENMVKSLVSAGSGK
Dengue virus type 3	26	1140 - 1163	LCLAILFEEVMRGKFGKKHMIAGV
Dengue virus type 3	27	1166 - 1180	TFVLLLSGQITWRDM
Dengue virus type 3	28	1183 - 1259	TLIMIGSNASDRMGMGVTYLALIATFKIQPFLALGFFLRKLTSRENLLLGVGLAMATTLQLPEDIEQMANGIAL
Dengue virus type 3	29	1261 - 1276	LKLITQFETYQLWTAL
Dengue virus type 3	30	1286 - 1301	FTLTVAWRTATLILAG
Dengue virus type 3	31	1323 - 1341	VAAMGVPPLPLFIFSLKDT
Dengue virus type 3	32	1343 - 1403	KRRSWPLNEGVMAVGLVSILASSLLRNDVPMAGPLVAGGLLIACYVITGTSADLTVEKAAD
Dengue virus type 3	33	1405 - 1453	TWEEEAEQTGVSHNLMITVDDDGTMRIKDDETENILTVLLKTALLIVSG
Dengue virus type 3	34	1455 - 1473	FPYSIPATLLVWHTWQKQT
Dengue virus type 3	35	1475 - 1505	RSGVLWDVPSPPETQKAELEEGVYRIKQQGI
Dengue virus type 3	36	1507 - 1534	GKTQVGVGVQKEGVFHTMWHVTRGAVLT
Dengue virus type 3	37	1536 - 1561	NGKRLEPNWASVKKDLISYGGGWRLS
Dengue virus type 3	38	1565 - 1586	QKGEEVQVIAVEPGKNPKNFQT
Dengue virus type 3	39	1591 - 1683	FQTTTGEIGAIALDFKPGTSGSPIINREGKVVGLYGNGVVTKNGGYVSGIAQTNAEPDGPTPELEEEMFKKRNLTIMDLHPGSGKTRKYLPAI
Dengue virus type 3	40	1685 - 1722	REAIKRRLRTLILAPTRVVAAEMEEALKGLPIRYQTTA
Dengue virus type 3	41	1731 - 1798	EIVDLMCHATFTMRLLSPVRVPNYNLIIMDEAHFTDPASIAARGYISTRVGMGEAAAIFMTATPPGTA
Dengue virus type 3	42	1800 - 1824	AFPQSNAPIQDEERDIPERSWNSGN
Dengue virus type 3	43	1832 - 1866	GKTVWFVPSIKAGNDIANCLRKNGKKVIQLSRKTF
Dengue virus type 3	44	1875 - 1926	LNDWDFVVTTDISEMGANFKADRVIDPRRCLKPVILTDGPERVILAGPMPVT
Dengue virus type 3	45	1928 - 1950	ASAAQRRGRVGRNPQKENDQYIF
Dengue virus type 3	46	1952 - 2042	GQPLNNDEDHAHWTEAKMLLDNINTPEGIIPALFEPEREKSAAIDGEYRLKGESRKTFVELMRRGDLPVWLAHKVASEGIKYTDRKWCFDG
Dengue virus type 3	47	2044 - 2063	RNNQILEENMDVEIWTKEGE
Dengue virus type 3	48	2065 - 2112	KKLRPRWLDARTYSDPLALKEFKDFAAGRKSIALDLVTEIGRVPSHLA
Dengue virus type 3	49	2114 - 2132	RTRNALDNLVMLHTSEHGG
Dengue virus type 3	50	2134 - 2171	AYRHAVEELPETMETLLLLGLMILLTGGAMLFLISGKG
Dengue virus type 3	51	2195 - 2237	PLQWIASAIVLEFFMMVLLIPEPEKQRTPQDNQLAYVVIGILT
Dengue virus type 3	52	2243 - 2264	AANEMGLLETTKRDLGMSKEPG
Dengue virus type 3	53	2270 - 2359	TSYLDVDLHPASAWTLYAVATTVITPMLRHTIENSTANVSLAAIANQAVVLMGLDKGWPISKMDLGVPLLALGCYSQVNPLTLTAAVLLL
Dengue virus type 3	54	2370 - 2395	LQAKATREAQKRTAAGIMKNPTVDGI
Dengue virus type 3	55	2397 - 2434	TIDLDPVIYDSKFEKQLGQVMLLVLCAVQLLLMRTSWA
Dengue virus type 3	56	2436 - 2491	CEALTLATGPITTLWEGSPGKFWNTTIAVSMANIFRGSYLAGAGLAFSIMKSVGTG
Dengue virus type 3	57	2498 - 2542	QGETLGEKWKKKLNQLSRKEFDLYKKSGITEVDRTEAKEGLKRGE
Dengue virus type 3	58	2544 - 2615	THHAVSRGSAKLQWFVERNMVIPEGRVIDLGCGRGGWSYYCAGLKKVTEVRGYTKGGPGHEEPVPMSTYGWN
Dengue virus type 3	59	2617 - 2680	VKLMSGKDVFYLPPEKCDTLLCDIGESSPSPTVEESRTIRVLKMVEPWLKNNQFCIKVLNPYMP
Dengue virus type 3	60	2694 - 2721	GGMLVRNPLSRNSTHEMYWISNGTGNIV
Dengue virus type 3	61	2723 - 2773	SVNMVSRLLLNRFTMTHRRPTIEKDVDLGAGTRHVNAEPETPNMDVIGERI
Dengue virus type 3	62	2782 - 2828	STWHYDDENPYKTWAYHGSYEVKATGSASSMINGVVKLLTKPWDVVP
Dengue virus type 3	63	2830 - 2856	VTQMAMTDTTPFGQQRVFKEKVDTRTP
Dengue virus type 3	64	2883 - 2914	PRLCTREEFTKKVRTNAAMGAVFTEENQWDSA
Dengue virus type 3	65	2926 - 3045	LVDRERELHKLGKCGSCVYNMMGKREKKLGEFGKAKGSRAIWYMWLGARYLEFEALGFLNEDHWFSRENSYSGVEGEGLHKLGYILRDISKIPGGAMYADDTAGWDTRITEDDLHNEEKI
Dengue virus type 3	66	3056 - 3077	LANAIFKLTYQNKVVKVQRPTP
Dengue virus type 3	67	3079 - 3103	GTVMDIISRKDQRGSGQVGTYGLNT
Dengue virus type 3	68	3151 - 3242	RMAISGDDCVVKPIDDRFANALLALNDMGKVRKDIPQWQPSKGWHDWQQVPFCSHHFHELIMKDGRKLVVPCRPQDELIGRARISQGAGWSL
Dengue virus type 3	69	3258 - 3281	LMYFHRRDLRLASNAICSAVPVHW
Dengue virus type 3	70	3283 - 3313	PTSRTTWSIHAHHQWMTTEDMLTVWNRVWIE
Dengue virus type 3	71	3330 - 3357	VPYLGKREDQWCGSLIGLTSRATWAQNI
Dengue virus type 3	72	3371 - 3388	EEFLDYMPSMKRFRKEEE
Dengue virus type 4	1	10 to 34	RPPFNMLKRERNRVSTPQGLVKRFS
Dengue virus type 4	2	51 to 81	ITFLRVLSIPPTAGILKRWGQLKKNKAIKIL
Dengue virus type 4	3	113 to 128	MAFHLSTRDGEPLMIV
Dengue virus type 4	4	130 to 186	KHERGRPLLFKTTEGINKCTLIAMDLGEMCEDTVTYKCPLLVNTEPEDIDCWCNLTS
Dengue virus type 4	5	198 to 269	GERRREKRSVALTPHSGMGLETRAETWMSSEGAWKHAQRVESWILRNPGFALLAGFMAYMIGQTGIQRTVFF
Dengue virus type 4	6	273 to 325	MLVAPSYGMRCVGVGNRDFVEGVSGGAWVDLVLEHGGCVTTMAQGKPTLDFEL
Dengue virus type 4	7	327 to 343	KTTAKEVALLRTYCIEA
Dengue virus type 4	8	345 to 375	ISNITTATRCPTQGEPYLKEEQDQQYICRRD
Dengue virus type 4	9	377 to 399	VDRGWGNGCGLFGKGGVVTCAKF
Dengue virus type 4	10	413 to 442	ENLEYTVVVTVHNGDTHAVGNDTSNHGVTA
Dengue virus type 4	11	455 to 479	LPDYGELTLDCEPRSGIDFNEMILM
Dengue virus type 4	12	484 to 500	KTWLVHKQWFLDLPLPW
Dengue virus type 4	13	514 to 544	KERMVTFKVPHAKRQDVTVLGSQEGAMHSAL
Dengue virus type 4	14	546 to 569	GATEVDSGDGNHMFAGHLKCKVRM
Dengue virus type 4	15	571 to 608	KLRIKGMSYTMCSGKFSIDKEMAETQHGTTVVKVKYEG
Dengue virus type 4	16	610 to 630	GAPCKVPIEIRDVNKEKVVGR
Dengue virus type 4	17	647 to 663	IELEPPFGDSYIVIGVG
Dengue virus type 4	18	665 to 708	SALTLHWFRKGSSIGKMFESTYRGAKRMAILGETAWDFGSVGGL
Dengue virus type 4	19	710 to 734	TSLGKAVHQVFGSVYTTMFGGVSWM
Dengue virus type 4	20	742 to 757	LVLWIGTNSRNTSMAM
Dengue virus type 4	21	759 to 773	CIAVGGITLFLGFTV
Dengue virus type 4	22	798 to 872	DNVHTWTEQYKFQPESPARLASAILNAHKDGVCGIRSTTRLENVMWKQITNELNYVLWEGGHDLTVVAGDVKGVL
Dengue virus type 4	23	885 to 902	DLKYSWKTWGKAKIFTPE
Dengue virus type 4	24	911 to 926	DGPDTSECPNERRAWN
Dengue virus type 4	25	929 to 945	EVEDYGFGMFTTNIWMK
Dengue virus type 4	26	947 to 988	REGSSEVCDHRLMSAAIKDQKAVHADMGYWIESSKNQTWQIE
Dengue virus type 4	27	990 to 1019	ASLIEVKTCLWPKTHTLWSNGVLESQMLIP
Dengue virus type 4	28	1041 to 1060	GPWHLGKLEIDFGECPGTTV
Dengue virus type 4	29	1066 to 1113	CDHRGPSLRTTTASGKLVTQWCCRSCTMPPLRFLGEDGCWYGMEIRPL
Dengue virus type 4	30	1127 to 1161	AGQGTSETFSMGLLCLTLFVEECLRRRVTRKHMIL
Dengue virus type 4	31	1168 to 1185	CAIILGGLTWMDLLRALI
Dengue virus type 4	32	1267 to 1282	FDNTQVGTLALSLTFI
Dengue virus type 4	33	1314 to 1344	QKQSHWVEITALILGAQALPVYLMTLMKGAS
Dengue virus type 4	34	1346 to 1403	RSWPLNEGIMAVGLVSLLGSALLKNDVPLAGPMVAGGLLLAAYVMSGSSADLSLEKAA
Dengue virus type 4	35	1407 to 1461	WDEMADITGSSPIIEVKQDEDGSFSIRDVEETNMITLLVKLALITVSGLYPLAIP
Dengue virus type 4	36	1470 to 1487	WQVKTQRSGALWDVPSPA
Dengue virus type 4	37	1519 to 1537	EGVFHTMWHVTRGSVICHE
Dengue virus type 4	38	1539 to 1575	GRLEPSWADVRNDMISYGGGWRLGDKWDKEEDVQVLA
Dengue virus type 4	39	1577 to 1617	EPGKNPKHVQTKPGLFKTLTGEIGAVTLDFKPGTSGSPIIN
Dengue virus type 4	40	1619 to 1767	KGKVIGLYGNGVVTKSGDYVSAITQAERIGEPDYEVDEDIFRKKRLTIMDLHPGAGKTKRILPSIVREALKRRLRTLILAPTRVVAAEMEEALRGLPIRYQTPAVKSEHTGREIVDLMCHATFTTRLLSSTRVPNYNLIVMDEAHFTDP
Dengue virus type 4	41	1769 to 1796	SVAARGYISTRVEMGEAAAIFMTATPPG
Dengue virus type 4	42	1799 to 1856	DPFPQSNSPIEDIEREIPERSWNTGFDWITDYQGKTVWFVPSIKAGNDIANCLRKSGK
Dengue virus type 4	43	1858 to 1909	VIQLSRKTFDTEYPKTKLTDWDFVVTTDISEMGANFRAGRVIDPRRCLKPVI
Dengue virus type 4	44	1911 to 1941	TDGPERVILAGPIPVTPASAAQRRGRIGRNP
Dengue virus type 4	45	1957 to 2069	NDEDHAHWTEAKMLLDNIYTPEGIIPTLFGPEREKTQAIDGEFRLRGEQRKTFVELMRRGDLPVWLSYKVASAGISYKDREWCFTGERNNQILEENMEVEIWTREGEKKKLRP
Dengue virus type 4	46	2082 to 2105	ALKDFKEFASGRKSITLDILTEIA
Dengue virus type 4	47	2115 to 2129	AKLALDNIVMLHTTE
Dengue virus type 4	48	2134 to 2159	AYQHALNELPESLETLMLVALLGAMT
Dengue virus type 4	49	2161 to 2180	GIFLFFMQGKGIGKLSMGLI
Dengue virus type 4	50	2182 to 2210	IAVASGLLWVAEIQPQWIAASIILEFFLM
Dengue virus type 4	51	2215 to 2233	PEPEKQRTPQDNQLIYVIL
Dengue virus type 4	52	2243 to 2261	AANEMGLIEKTKTDFGFYQ
Dengue virus type 4	53	2268 to 2329	ETTILDVDLRPASAWTLYAVATTILTPMLRHTIENTSANLSLAAIANQAAVLMGLGKGWPLH
Dengue virus type 4	54	2341 to 2421	GCYSQVNPTTLTASLVMLLVHYAIIGPGLQAKATREAQKRTAAGIMKNPTVDGITVIDLEPISYDPKFEKQLGQVMLLVLC
Dengue virus type 4	55	2447 to 2486	TLWEGNPGRFWNTTIAVSTANIFRGSYLAGAGLAFSLIKN
Dengue virus type 4	56	2498 to 2533	GETLGEKWKRQLNSLDRKEFEEYKRSGILEVDRTEA
Dengue virus type 4	57	2571 to 2691	DLGCGRGGWSYYMATLKNVTEVKGYTKGGPGHEEPIPMATYGWNLVKLHSGVDVFYKPTEQVDTLLCDIGESSSNPTIEEGRTLRVLKMVEPWLSSKPEFCIKVLNPYMPTVIEELEKLQR
Dengue virus type 4	58	2697 to 2715	LVRCPLSRNSTHEMYWVSG
Dengue virus type 4	59	2789 to 2826	ENPYRTWAYHGSYEAPSTGSASSMVNGVVKLLTKPWDV
Dengue virus type 4	60	2828 to 2863	PMVTQLAMTDTTPFGQQRVFKEKVDTRTPQPKPGTR
Dengue virus type 4	61	2883 to 2990	PRLCTREEFISKVRSNAAIGAVFQEEQGWTSASEAVNDSRFWELVDKERALHQEGKCESCVYNMMGKREKKLGEFGRAKGSRAIWYMWLGARFLEFEALGFLNEDHWF
Dengue virus type 4	62	2992 to 3012	RENSWSGVEGEGLHRLGYILE
Dengue virus type 4	63	3023 to 3039	YADDTAGWDTRITEDDL
Dengue virus type 4	64	3056 to 3077	LAKAIFKLTYQNKVVKVLRPTP
Dengue virus type 4	65	3079 to 3121	GAVMDIISRKDQRGSGQVGTYGLNTFTNMEVQLIRQMEAEGVI
Dengue virus type 4	66	3142 to 3167	ECGVDRLKRMAISGDDCVVKPLDERF
Dengue virus type 4	67	3169 to 3277	TSLLFLNDMGKVRKDIPQWEPSKGWKNWQEVPFCSHHFHKIFMKDGRSLVVPCRNQDELIGRARISQGAGWSLRETACLGKAYAQMWSLMYFHRRDLRLASMAICSAVP
Dengue virus type 4	68	3279 to 3317	EWFPTSRTTWSIHAHHQWMTTEDMLKVWNRVWIEDNPNM
Dengue virus type 4	69	3319 to 3372	DKTPVHSWEDIPYLGKREDLWCGSLIGLSSRATWAKNIHTAITQVRNLIGKEEY

## Sheet: DENV1~4 B cell Epitopes 
Table S6. Primary prediction results of B Cell Epitopes (DENV-1 =113,DENV-2 =92, DENV-3 =92 ,DENV-4 =85)
Serotype/ Protein region target	Start	End	Peptide	Length
DENV-1 Poly Protein	1579	1585	AGRRSVS	7
DENV-1 Poly Protein	2403	2417	AGWDTRITEDDLQNE	15
DENV-1 Poly Protein	2542	2553	ARVSQGAGWSLR	12
DENV-1 Poly Protein	481	484	DFGS	4
DENV-1 Poly Protein	621	637	DMKQRAWNIWEVEDYGF	17
DENV-1 Poly Protein	2537	2537	E	1
DENV-1 Poly Protein	1987	2000	EGLKRGETTHAVSR	14
DENV-1 Poly Protein	384	388	EIQTS	5
DENV-1 Poly Protein	444	446	EKA	3
DENV-1 Poly Protein	2305	2313	ERELHKQGK	9
DENV-1 Poly Protein	2010	2015	ERNLVK	6
DENV-1 Poly Protein	2223	2239	EVKPSGSASSMVNGVVG	17
DENV-1 Poly Protein	1121	1130	FKPGTSGSPI	10
DENV-1 Poly Protein	1519	1557	FQYSDRRWCFDGERNNQVLEENMDVEIWTKEGERKKLRP	39
DENV-1 Poly Protein	279	287	GDQHQVGNE	9
DENV-1 Poly Protein	1941	1957	GGGRRGTGAQGETLGEK	17
DENV-1 Poly Protein	163	164	GI	2
DENV-1 Poly Protein	2489	2515	GKVRKDIPQWEPSKGWNDWQQVPFCSH	27
DENV-1 Poly Protein	306	308	GLD	3
DENV-1 Poly Protein	1187	1190	GSGK	4
DENV-1 Poly Protein	1904	1908	GSPGK	5
DENV-1 Poly Protein	1309	1341	GSVEAFPQSNAVIQDEERDIPERSWNSGYWITD	33
DENV-1 Poly Protein	2045	2068	GYTKGGPGHEEPIPMATYGWNPPE	24
DENV-1 Poly Protein	564	576	HTWTEQYKFQADS	13
DENV-1 Poly Protein	2363	2377	HWFSRENSLSGVEGE	15
DENV-1 Poly Protein	1231	1231	I	1
DENV-1 Poly Protein	1469	1470	IP	2
DENV-1 Poly Protein	1204	1204	K	1
DENV-1 Poly Protein	1013	1035	KKQRSGVLWDTPSPPEVQRGLLG	23
DENV-1 Poly Protein	1103	1111	KNPKNVQTE	9
DENV-1 Poly Protein	2667	2668	KR	2
DENV-1 Poly Protein	8	19	KRARNRVSTSQL	12
DENV-1 Poly Protein	1375	1386	KTFDTEYQKTKN	12
DENV-1 Poly Protein	1560	1572	LDARTYSDPLALR	13
DENV-1 Poly Protein	330	350	LDLPLPWTSGASTSQETWNRD	21
DENV-1 Poly Protein	1472	1492	LFEPEREKSAAIDGEYRLRGE	21
DENV-1 Poly Protein	1725	1730	LGIGDL	6
DENV-1 Poly Protein	1416	1425	LKPVILKDGP	10
DENV-1 Poly Protein	896	900	LPNSL	5
DENV-1 Poly Protein	761	764	LRFG	4
DENV-1 Poly Protein	449	457	LSWFKKGSS	9
DENV-1 Poly Protein	702	711	LWSNGVLESE	10
DENV-1 Poly Protein	2174	2213	MAHRKPTYERDVDLGAGTRHVAVEPEEHKSTWHYDEDNPY	40
DENV-1 Poly Protein	2322	2337	MGKREKKLGEFGKAKG	16
DENV-1 Poly Protein	1773	1783	MGLDKGWPISK	11
DENV-1 Poly Protein	2142	2142	N	1
DENV-1 Poly Protein	940	943	NDVP	4
DENV-1 Poly Protein	1841	1861	NPTVDGIVAIDLDPVVYDAKF	21
DENV-1 Poly Protein	2622	2664	NPWMEDKTVPYLGKREDQWCGSLIGLTARATWAGNENYLDYMT	43
DENV-1 Poly Protein	1685	1693	PDRQRTPQD	9
DENV-1 Poly Protein	73	81	PHMIVEPDD	9
DENV-1 Poly Protein	1433	1450	PMPVTYMGQPLNNDEDHA	18
DENV-1 Poly Protein	50	53	PTAG	4
DENV-1 Poly Protein	2588	2608	PVPTSRTTWSIHAHHQWMTTE	21
DENV-1 Poly Protein	412	418	QDEKGVT	7
DENV-1 Poly Protein	918	919	QK	2
DENV-1 Poly Protein	2241	2276	QRVFKEKVDTRTPFLSRNKKPRICTREEFTRKVRSN	36
DENV-1 Poly Protein	600	600	R	1
DENV-1 Poly Protein	1494	1494	R	1
DENV-1 Poly Protein	2103	2103	R	1
DENV-1 Poly Protein	166	171	RDFVEG	6
DENV-1 Poly Protein	2446	2453	RDQRGSGQ	8
DENV-1 Poly Protein	648	655	RDSYTQCD	8
DENV-1 Poly Protein	2128	2129	RK	2
DENV-1 Poly Protein	1960	1978	RQLNQLSKSEFNYKRSGIM	19
DENV-1 Poly Protein	1982	1983	RS	2
DENV-1 Poly Protein	1264	1265	RV	2
DENV-1 Poly Protein	812	814	RWS	3
DENV-1 Poly Protein	29	29	S	1
DENV-1 Poly Protein	1154	1175	SAIAQAKASQEGPLPEIEDEVF	22
DENV-1 Poly Protein	1615	1623	SEQGGAYRH	9
DENV-1 Poly Protein	99	131	SQTGEHRRDKRSVALAPHVGLGLETRTETWMSS	33
DENV-1 Poly Protein	2080	2090	SSPNPTIEEGR	11
DENV-1 Poly Protein	357	360	TAHA	4
DENV-1 Poly Protein	1236	1244	TAVKSEHTG	9
DENV-1 Poly Protein	983	992	TMKIKDEERD	10
DENV-1 Poly Protein	1464	1467	TPEG	4
DENV-1 Poly Protein	223	252	TTTDSRCPTQGEATLNFVCRRTFVDRGWGN	30
DENV-1 Poly Protein	206	206	V	1
DENV-1 Poly Protein	263	263	V	1
DENV-1 Poly Protein	1980	1980	V	1
DENV-1 Poly Protein	2282	2303	VFDENQWNSAKEAVEDERFWDL	22
DENV-1 Poly Protein	777	782	VKEKEE	6
DENV-1 Poly Protein	1058	1091	VLMYQGKRLEPSWASVKKDLISYGGGWRGSWNTG	34
DENV-1 Poly Protein	717	759	YGGPISQHNYRPGYFTQRGPSLRTTTVTGKIIHEWCCRSCTLP	43
DENV-1 Envelope Protein	6	6	I	1
DENV-1 Envelope Protein	48	55	TEVTNPAV	8
DENV-1 Envelope Protein	68	104	TTTDSRCPTQGEATLVEEQDTNFVCRRTFVDRGWGNG	37
DENV-1 Envelope Protein	145	159	TGDQHQVGNETTEHG	15
DENV-1 Envelope Protein	190	192	GLD	3
DENV-1 Envelope Protein	211	239	QWFLDLPLPWTSGASTSQETWNRQDLLVT	29
DENV-1 Envelope Protein	242	245	TAHA	4
DENV-1 Envelope Protein	269	273	EIQTS	5
DENV-1 Envelope Protein	306	318	FKLEKEVAETQHG	13
DENV-1 Envelope Protein	341	346	DEKGVT	6
DENV-1 Envelope Protein	386	398	ALKLSWFKKGSSI	13
DENV-1 Envelope Protein	419	427	AWDFGSIGG	9
DENV-1 Envelope Protein	5	8	EGLS	4
DENV-1 Envelope Protein	39	43	TEVTN	5
DENV-1 Envelope Protein	59	99	TTTDSRCPTQGEATLVEEQDANFVCRRTFVDRGWGNGCGLF	41
DENV-1 Envelope Protein	135	146	TGDQHQVGNEEI	12
DENV-1 Envelope Protein	163	165	GLD	3
DENV-1 Envelope Protein	184	212	QWFLDLPLPWTSGASTSQETWNRQDLLVT	29
DENV-1 Envelope Protein	215	218	TAHA	4
DENV-1 Envelope Protein	231	231	G	1
DENV-1 Envelope Protein	242	246	EIQTS	5
DENV-1 Envelope Protein	248	248	T	1
DENV-1 Envelope Protein	275	289	TGSFKLEKEVAETQH	15
DENV-1 Envelope Protein	299	299	G	1
DENV-1 Envelope Protein	301	301	D	1
DENV-1 Envelope Protein	312	318	DKSGWTE	7
DENV-1 Envelope Protein	333	356	EKPVNIEGAGEKALKLSWFKKGSS	24
DENV-1 Envelope Protein	379	386	WDFGSIGG	8
DENV-2 Poly Protein	6	18	LKRERNRVSTVQQ	13
DENV-2 Poly Protein	28	33	LQGRGP	6
DENV-2 Poly Protein	60	67	GTIKKSKA	8
DENV-2 Poly Protein	73	73	G	1
DENV-2 Poly Protein	76	76	K	1
DENV-2 Poly Protein	84	87	ILNR	4
DENV-2 Poly Protein	97	102	TRNGEP	6
DENV-2 Poly Protein	110	116	LRQNEPE	7
DENV-2 Poly Protein	135	168	TTGEHRREKRSVALVPHVGMGLETRTETWMSSEG	34
DENV-2 Poly Protein	195	199	CIGIS	5
DENV-2 Poly Protein	204	204	V	1
DENV-2 Poly Protein	244	255	CKHSMVDRGWGN	12
DENV-2 Poly Protein	276	282	NMEGKTE	7
DENV-2 Poly Protein	300	302	GLD	3
DENV-2 Poly Protein	322	341	FLDLPLPWLPGADSNWIQKE	20
DENV-2 Poly Protein	349	352	PHAK	4
DENV-2 Poly Protein	375	379	EIQMS	5
DENV-2 Poly Protein	381	381	G	1
DENV-2 Poly Protein	413	423	KRVQYEGDGSP	11
DENV-2 Poly Protein	467	467	K	1
DENV-2 Poly Protein	469	470	SS	2
DENV-2 Poly Protein	494	497	DFGS	4
DENV-2 Poly Protein	571	583	HTWTEQYKFQPES	13
DENV-2 Poly Protein	606	606	R	1
DENV-2 Poly Protein	629	649	TGDIKGIMQAGKRSLRPQPTE	21
DENV-2 Poly Protein	664	672	TAECPNTNR	9
DENV-2 Poly Protein	725	765	KSHTLWSNGVLESEMIIPKVTEDCGNRGPSLRTTTASGKLI	41
DENV-2 Poly Protein	767	783	EWCCRSCTLPPLRYGED	17
DENV-2 Poly Protein	794	799	LKEKEE	6
DENV-2 Poly Protein	811	813	GQD	3
DENV-2 Poly Protein	835	839	GTKHA	5
DENV-2 Poly Protein	870	875	LTSKEL	6
DENV-2 Poly Protein	886	903	QNAWKVSCTDWIPLALTI	18
DENV-2 Poly Protein	954	962	AQAEISGSS	9
DENV-2 Poly Protein	971	982	EDGSMSIKNEEE	12
DENV-2 Poly Protein	1010	1031	WEVKKQRAGVLWDVPSPPPGYS	22
DENV-2 Poly Protein	1065	1075	GGWKLEGEWKE	11
DENV-2 Poly Protein	1088	1104	KNPRAVQTKPGFKTNTG	17
DENV-2 Poly Protein	1112	1122	DFSPGTSGSPI	11
DENV-2 Poly Protein	1140	1156	YVSAIAQTEKSIEDNPE	17
DENV-2 Poly Protein	1159	1159	D	1
DENV-2 Poly Protein	1174	1176	GAG	3
DENV-2 Poly Protein	1191	1191	K	1
DENV-2 Poly Protein	1224	1232	AIRAEHTGR	9
DENV-2 Poly Protein	1250	1253	PRVP	4
DENV-2 Poly Protein	1282	1282	E	1
DENV-2 Poly Protein	1297	1329	GSRDPFPQSNAPIDEEREIPERSWNSGHEWVTD	33
DENV-2 Poly Protein	1363	1371	RKTFDSEYN	9
DENV-2 Poly Protein	1404	1413	LTDGEERVIL	10
DENV-2 Poly Protein	1419	1436	VTHSSAAQRRGRGRNPKN	18
DENV-2 Poly Protein	1446	1455	EPLENDEDCA	10
DENV-2 Poly Protein	1472	1472	G	1
DENV-2 Poly Protein	1474	1474	I	1
DENV-2 Poly Protein	1477	1501	MFEPEREKVDAIDGEYRLRGEARKT	25
DENV-2 Poly Protein	1503	1504	VK	2
DENV-2 Poly Protein	1506	1528	NQILEENVEVEIWTKEGEKKLKP	23
DENV-2 Poly Protein	1531	1543	LDARIYSDPLALK	13
DENV-2 Poly Protein	1629	1637	PEKQRTPQD	9
DENV-2 Poly Protein	1669	1677	ESNILDIDL	9
DENV-2 Poly Protein	1725	1729	WPLSK	5
DENV-2 Poly Protein	1774	1788	REAQKRPIPYDPKFE	15
DENV-2 Poly Protein	1828	1833	EGNPGR	6
DENV-2 Poly Protein	1865	1874	TSGIQEVDRT	10
DENV-2 Poly Protein	1881	1895	KRGETDHHAVSRGSA	15
DENV-2 Poly Protein	1905	1906	DL	2
DENV-2 Poly Protein	1930	1944	KGGPGHEEPIPMSTY	15
DENV-2 Poly Protein	1973	1979	ESSPNPT	7
DENV-2 Poly Protein	2047	2065	MKKATYEPDVDLGSGTRNI	19
DENV-2 Poly Protein	2069	2086	KIKQEHETSWHYDQDHPY	18
DENV-3 Poly Protein	2084	2099	KEGLKRGETHHAVSRG	16
DENV-2 Poly Protein	2187	2220	EDERNLHLEGKCETCVYNMMGKREKKGEFGKAKG	34
DENV-2 Poly Protein	2263	2278	AGWDTRITLEDLKNEE	16
DENV-2 Poly Protein	2310	2315	RVGRER	6
DENV-2 Poly Protein	2330	2340	PGWNDWTQVPF	11
DENV-2 Poly Protein	2346	2348	HEL	3
DENV-2 Poly Protein	2350	2350	K	1
DENV-2 Poly Protein	2389	2413	HWPYLGKREDQWCGSLIGLTSRATW	25
DENV-2 Envelope Protein	5	12	GISNRDFV	8
DENV-2 Envelope Protein	21	29	KTEAKQPTL	9
DENV-2 Envelope Protein	64	100	TNTTTSRCPTQGEPSLNEEQDKRFVCKHSMVDRGWGN	37
DENV-2 Envelope Protein	112	122	KKNMTPQSSIT	11
DENV-2 Envelope Protein	179	200	FLDLPLPWLPGADQGSNWIQKE	22
DENV-2 Envelope Protein	209	215	EIQMSSG	7
DENV-2 Envelope Protein	236	250	TGKFKVVKEIAETQH	15
DENV-2 Envelope Protein	275	284	FEIMDLEKRH	10
DENV-2 Envelope Protein	288	300	QLKLWFKKGSSIG	13
DENV-2 Envelope Protein	302	315	GEENAVGNDTGKHG	14
DENV-2 Envelope Protein	326	335	FEIMDLEKRH	10
DENV-2 Envelope Protein	349	360	QLKLSWFKKGSS	12
DENV-2 Envelope Protein	377	384	WDFGSLGG	8
DENV-2 Envelope Protein	389	399	ISNRDFEGVSG	11
DENV-2 Envelope Protein	412	420	KTEAKQPAT	9
DENV-2 Envelope Protein	426	440	TGKFKIVKEIAETQH	15
DENV-3 Poly Protein	5	9	RKKTG	5
DENV-3 Poly Protein	14	24	NMLKRVRNRVS	11
DENV-3 Poly Protein	54	55	RG	2
DENV-3 Poly Protein	60	66	FKTASGI	7
DENV-3 Poly Protein	74	79	EVEPED	6
DENV-3 Poly Protein	97	105	NQAGERRDK	9
DENV-3 Poly Protein	110	120	LAPHVGMGLDT	11
DENV-3 Poly Protein	141	145	CVGVG	5
DENV-3 Poly Protein	150	176	DGVLEQGKRTLTPQPMELKYSWKTWGK	27
DENV-3 Poly Protein	188	191	ATQL	4
DENV-3 Poly Protein	193	193	T	1
DENV-3 Poly Protein	199	227	IEGKITNLPEEQDQNYVCKHTYVDRGWGN	29
DENV-3 Poly Protein	263	265	LDF	3
DENV-3 Poly Protein	285	288	FFDL	4
DENV-3 Poly Protein	327	334	IQSGGTSI	8
DENV-3 Poly Protein	363	371	KEVSETQHG	9
DENV-3 Poly Protein	390	393	GQGK	4
DENV-3 Poly Protein	433	438	YKKGSS	6
DENV-3 Poly Protein	461	464	WDFG	4
DENV-3 Poly Protein	532	544	HTWTEQYKFQADS	13
DENV-3 Poly Protein	610	616	VTAETQN	7
DENV-3 Poly Protein	624	631	PNTASRAW	8
DENV-3 Poly Protein	655	655	K	1
DENV-3 Poly Protein	657	657	E	1
DENV-3 Poly Protein	676	676	W	1
DENV-3 Poly Protein	692	706	KSHTLWSNGVLESDM	15
DENV-3 Poly Protein	713	735	AGPISQHNRPGYHTQTAGPWHLG	23
DENV-3 Poly Protein	744	746	CEG	3
DENV-3 Poly Protein	753	771	ECGTRGPSLRTTTVSGKLI	19
DENV-3 Poly Protein	773	782	EWCCRSCTLP	10
DENV-3 Poly Protein	784	784	L	1
DENV-3 Poly Protein	787	787	M	1
DENV-3 Poly Protein	801	806	IEKEEN	6
DENV-3 Poly Protein	920	921	ED	2
DENV-3 Poly Protein	925	931	FKNAHA	6
DENV-3 Poly Protein	940	945	QFETYQ	6
DENV-3 Poly Protein	984	992	DTKRRSWPL	9
DENV-3 Poly Protein	1045	1060	ADTWEEEAEQTGVSHN	16
DENV-3 Poly Protein	1066	1079	DDDGTMRIKDDETE	14
DENV-3 Poly Protein	1110	1133	WQKQTRSGVLWDVPSPPETQKAEL	24
DENV-3 Poly Protein	1143	1147	QGIGK	5
DENV-3 Poly Protein	1171	1180	VLTNGKRLEP	10
DENV-3 Poly Protein	1182	1187	WASVKK	6
DENV-3 Poly Protein	1195	1201	GWRLSQK	7
DENV-3 Poly Protein	1214	1227	KNPKNFQTFQTTTG	14
DENV-3 Poly Protein	1234	1247	LDFKPGTSGSPIIN	14
DENV-3 Poly Protein	1273	1292	QTNAEPDGPTPELEEEMFKK	20
DENV-3 Poly Protein	1303	1306	GSGK	4
DENV-3 Poly Protein	1343	1353	GLPIRYQTTAE	11
DENV-3 Poly Protein	1371	1374	VRVP	4
DENV-3 Poly Protein	1416	1445	PPGTAAFPQSNAPIQDEERDIPERSWNSGN	30
DENV-3 Poly Protein	1476	1482	SRKTFLN	7
DENV-3 Poly Protein	1511	1521	LKPVILTDGPE	11
DENV-3 Poly Protein	1532	1548	TASAAQRRGRVGRNPQK	17
DENV-3 Poly Protein	1557	1566	QPLNNDEDHA	10
DENV-3 Poly Protein	1580	1586	TPEGIIP	7
DENV-3 Poly Protein	1588	1611	LFEPEREKSAAIDGEYRLKGESRK	24
DENV-3 Poly Protein	1635	1639	IKYTD	5
DENV-3 Poly Protein	1644	1670	FDGRNNQILEENMDVEIWTKEGEKKLR	27
DENV-3 Poly Protein	1674	1685	LDARTYSDPLAL	12
DENV-3 Poly Protein	1693	1694	AG	2
DENV-3 Poly Protein	1730	1734	EHGGA	5
DENV-3 Poly Protein	1794	1802	PEKQRTPQD	9
DENV-3 Poly Protein	1829	1844	LGMSKEPGTSYLDVDL	16
DENV-3 Poly Protein	1890	1898	LDKGWPISK	9
DENV-3 Poly Protein	1945	1966	KNPTVDGITIDLDPVIYDSKFE	22
DENV-3 Poly Protein	2006	2011	EGSPGK	6
DENV-3 Poly Protein	2043	2082	VGTGQGETLGEKWKKKLNQLSRKEFDLYKKSGITEVDRTE	40
DENV-3 Poly Protein	2084	2099	KEGLKRGETHHAVSRG	16
DENV-3 Poly Protein	2101	2101	A	1
DENV-3 Poly Protein	2107	2113	VERNMVI	7
DENV-3 Poly Protein	2143	2159	GYTKGGPGHEEPVPMST	17
DENV-3 Poly Protein	2174	2178	YLPPE	5
DENV-3 Poly Protein	2189	2200	ESSPSPTVEESR	12
DENV-3 Poly Protein	2237	2240	SRNS	4
DENV-3 Poly Protein	2270	2317	MTHRRPTIEKDVDLGAGTRHVNAEPETPNMDVIGERISTWHYDDENPY	48
DENV-3 Poly Protein	2328	2334	VKATGSA	7
DENV-3 Poly Protein	2347	2347	K	1
DENV-3 Poly Protein	2349	2349	W	1
DENV-3 Poly Protein	2362	2396	TTPFGQQRVFKEKVDTRTPPRLCTREEFTKKVRTN	35
DENV-3 Poly Protein	2403	2425	FTEENQWDSALVDRERELHKLGK	23
DENV-3 Poly Protein	2434	2449	MGKREKKLGEFGKAKG	16
DENV-3 Poly Protein	2475	2488	HWFSRENSYSGVEG	14
DENV-3 Poly Protein	2516	2529	GWDTRITEDDLHNE	14
DENV-3 Poly Protein	2564	2571	KDQRGSGQ	8
DENV-3 Poly Protein	2592	2597	PIDDRF	6
DENV-3 Poly Protein	2609	2626	KVRKDIPQWQPSKGWHDW	18
DENV-3 Poly Protein	2656	2656	E	1
DENV-3 Poly Protein	2693	2714	VHWPTSRTTWSIHAHHQWMTTE	22
DENV-3 Poly Protein	2729	2752	YLGKREDQWCGSLIGLTSRATWAQ	24
DENV-3 Poly Protein	2756	2756	E	1
DENV-3 Poly Protein	2761	2769	MPSMKRFRK	9
DENV-4 Poly Protein	7	19	LKRERNRVSTPQG	13
DENV-4 Poly Protein	44	52	WGQLKKNKA	9
DENV-4 Poly Protein	63	66	TRDG	4
DENV-4 Poly Protein	70	79	MIVKHERGRP	10
DENV-4 Poly Protein	84	87	TTEG	4
DENV-4 Poly Protein	101	105	MCEDT	5
DENV-4 Poly Protein	107	108	TY	2
DENV-4 Poly Protein	110	118	CPLLVNTEP	9
DENV-4 Poly Protein	129	165	SGERRREKRSVALTPHSGMGLETRAETWMSSEGAWKH	37
DENV-4 Poly Protein	212	216	CVGVG	5
DENV-4 Poly Protein	259	259	K	1
DENV-4 Poly Protein	261	284	ITTATRCPTQGEPYLKEEQDQQYICRRDVDRGWG	34
DENV-4 Poly Protein	338	354	NGDTHAVGNDTSNHGVT	17
DENV-4 Poly Protein	390	409	FLDLPLPWKERMVTFKVPHA	20
DENV-4 Poly Protein	433	439	VDSGDGN	7
DENV-4 Poly Protein	468	480	FSIDKEMAETQHG	13
DENV-4 Poly Protein	502	505	DVNK	4
DENV-4 Poly Protein	533	542	LHWFRKGSSI	10
DENV-4 Poly Protein	563	569	WDFGSVG	7
DENV-4 Poly Protein	631	643	HTWTEQYKFQPES	13
DENV-4 Poly Protein	720	738	EDGPDTSECPNERRAWNEV	19
DENV-4 Poly Protein	755	761	EGSSEVC	7
DENV-4 Poly Protein	809	822	THTLWSNGVLESQM	14
DENV-4 Poly Protein	828	830	WHL	3
DENV-4 Poly Protein	832	832	K	1
DENV-4 Poly Protein	837	863	FGECPGTTVCDHRGPSLRTTTASGKLV	27
DENV-4 Poly Protein	869	869	R	1
DENV-4 Poly Protein	871	874	CTMP	4
DENV-4 Poly Protein	894	899	AGQGTS	6
DENV-4 Poly Protein	963	967	QKQSH	5
DENV-4 Poly Protein	991	997	GASRSWP	7
DENV-4 Poly Protein	1052	1083	WDEMADITGSSPIIEVKQDEDGSFSIRDVEET	32
DENV-4 Poly Protein	1088	1102	VKGVLDLKYSWKTWG	15
DENV-4 Poly Protein	1108	1113	QVKTQR	6
DENV-4 Poly Protein	1145	1173	RLEPSWADVRNDMISYGGGWRLGDKWDKE	29
DENV-4 Poly Protein	1185	1201	NPKHVQTKPGLFKTLTG	17
DENV-4 Poly Protein	1207	1257	TLDFKPGTSGSPIINKGKVIGLYGNGVVTKSGDYVSAITQAERIGEPDYEV	51
DENV-4 Poly Protein	1259	1260	ED	2
DENV-4 Poly Protein	1262	1262	F	1
DENV-4 Poly Protein	1277	1277	G	1
DENV-4 Poly Protein	1316	1319	GLPI	4
DENV-4 Poly Protein	1324	1333	PAVKSEHTGR	10
DENV-4 Poly Protein	1352	1354	TRV	3
DENV-4 Poly Protein	1398	1432	GDPFPQSNSPIEDIEREIPERSWNTGFDWITDYQG	35
DENV-4 Poly Protein	1453	1475	KSGKVIQLSRKTFDTEYPKTKLT	23
DENV-4 Poly Protein	1503	1515	CLKPVITDGPERV	13
DENV-4 Poly Protein	1528	1541	AAQRRGRIGRNPND	14
DENV-4 Poly Protein	1557	1587	IYTPEGIIPTLFGPEREKTQAIDGEFRLRGE	31
DENV-4 Poly Protein	1613	1619	GISYKDR	7
DENV-4 Poly Protein	1624	1637	TGERNNQILEENME	14
DENV-4 Poly Protein	1643	1652	REGEKKKLRP	10
DENV-4 Poly Protein	1655	1664	KDFKEFASGR	10
DENV-4 Poly Protein	1726	1729	GKGI	4
DENV-4 Poly Protein	1769	1777	PEKQRTPQD	9
DENV-4 Poly Protein	1800	1812	FGFYQETTILDVD	13
DENV-4 Poly Protein	1914	1933	NPTVDGITVIDLEPISYDPK	20
DENV-4 Poly Protein	1953	1955	NPG	3
DENV-4 Poly Protein	1989	2025	ETLGEKWKRQLNSLDRKEFEEYKRSGILEVDRTEADL	37
DENV-4 Poly Protein	2047	2064	GYTKGGPGHEEPIPMATY	18
DENV-4 Poly Protein	2076	2084	DVFYKPTEQ	9
DENV-4 Poly Protein	2094	2105	ESSSNPTIEEGR	12
DENV-4 Poly Protein	2118	2118	S	1
DENV-4 Poly Protein	2134	2168	TVIEELEKLQRLVRCPLSRNSTHEMYWVSGENPYR	35
DENV-4 Poly Protein	2178	2185	APSTGSAS	8
DENV-4 Poly Protein	2199	2200	WD	2
DENV-4 Poly Protein	2212	2238	TTPFGQQRVFKEKVDTRTPQPKPGTRP	27
DENV-4 Poly Protein	2241	2241	C	1
DENV-4 Poly Protein	2247	2252	ISKVRS	6
DENV-4 Poly Protein	2260	2271	FQEEQGWTSASE	12
DENV-4 Poly Protein	2274	2274	N	1
DENV-4 Poly Protein	2277	2293	RFWELVDKERALHQEGK	17
DENV-4 Poly Protein	2302	2317	MGKREKKLGEFGRAKG	16
DENV-4 Poly Protein	2343	2358	HWFRENSWSGVEGEGL	16
DENV-4 Poly Protein	2369	2379	DDTAGWDTRIT	11
DENV-4 Poly Protein	2414	2424	RKDQRGSGQVG	11
DENV-4 Poly Protein	2447	2454	VIECGVDR	8
DENV-4 Poly Protein	2471	2474	DERF	4
DENV-4 Poly Protein	2484	2502	GKVRKDIPQWEPSKGWKNW	19
DENV-4 Poly Protein	2534	2534	I	1
DENV-4 Poly Protein	2537	2549	ARISQGAGWSLRE	13
DENV-4 Poly Protein	2584	2592	EWFPTSRTT	9
DENV-4 Poly Protein	2596	2605	HAHHQWMTTE	10
DENV-4 Poly Protein	2619	2644	NPNMDKTPVHSWEDIPYLGKREDLWC	26
DENV-4 Poly Protein	2647	2655	LIGLSSRAT	9
DENV-4 Poly Protein	2672	2672	G	1

## Sheet: Antigenic ,non-allergenic  
Table S7. Antigencity and allergenicity indicated for B Cell Epitopes in Screening
Target viral protein	Start	End	Peptide sequence	Length	Antigenicity Score	Allergenicity Score
DENV-1 Poly Protein	2403	2417	AGWDTRITEDDLQNE	15	0.8922 ( Probable ANTIGEN ).	defined as non-allergen
DENV-1 Poly Protein	1121	1130	FKPGTSGSPI	10	0.9282 ( Probable ANTIGEN ).	defined as non-allergen
DENV-1 Poly Protein	1519	1557	FQYSDRRWCFDGERNNQVLEENMDVEIWTKEGERKKLRP	39	0.6566 ( Probable ANTIGEN ).	defined as non-allergen
DENV-1 Poly Protein	2045	2068	GYTKGGPGHEEPIPMATYGWNPPE	24	0.6292 ( Probable ANTIGEN )	defined as non-allergen
DENV-1 Poly Protein	1013	1035	KKQRSGVLWDTPSPPEVQRGLLG	23	0.4394 ( Probable ANTIGEN ).	defined as non-allergen
DENV-1 Poly Protein	1375	1386	KTFDTEYQKTKN	12	0.5157 ( Probable ANTIGEN ).	defined as non-allergen
DENV-1 Poly Protein	1472	1492	LFEPEREKSAAIDGEYRLRGE	21	0.6591 ( Probable ANTIGEN ).	defined as non-allergen
DENV-1 Poly Protein	1725	1730	LGIGDL	6	2.9078 ( Probable ANTIGEN ).	defined as non-allergen
DENV-1 Poly Protein	2174	2213	MAHRKPTYERDVDLGAGTRHVAVEPEEHKSTWHYDEDNPY	40	0.7322 ( Probable ANTIGEN ).	defined as non-allergen
DENV-1 Poly Protein	2322	2337	MGKREKKLGEFGKAKG	16	1.3969 ( Probable ANTIGEN ).	defined as non-allergen
DENV-1 Poly Protein	1773	1783	MGLDKGWPISK	11	0.6065 ( Probable ANTIGEN ).	defined as non-allergen
DENV-1 Poly Protein	2622	2664	NPWMEDKTVPYLGKREDQWCGSLIGLTARATWAGNENYLDYMT	43	0.9469 ( Probable ANTIGEN ).	defined as non-allergen
DENV-1 Poly Protein	2588	2608	PVPTSRTTWSIHAHHQWMTTE	21	0.8035 ( Probable ANTIGEN ).	defined as non-allergen
DENV-1 Poly Protein	412	418	QDEKGVT	7	0.5401 ( Probable ANTIGEN ).	defined as non-allergen
DENV-1 Poly Protein	166	171	RDFVEG	6	1.0966 ( Probable ANTIGEN ).	defined as non-allergen
DENV-1 Poly Protein	1960	1978	RQLNQLSKSEFNYKRSGIM	19	0.8090 ( Probable ANTIGEN ).	defined as non-allergen
DENV-1 Poly Protein	99	131	SQTGEHRRDKRSVALAPHVGLGLETRTETWMSS	33	1.0196 ( Probable ANTIGEN ).	defined as non-allergen
DENV-1 Poly Protein	2080	2090	SSPNPTIEEGR	11	0.4195 ( Probable ANTIGEN ).	defined as non-allergen
DENV-1 Poly Protein	983	992	TMKIKDEERD	10	1.8727 ( Probable ANTIGEN ).	defined as non-allergen
DENV-1 Poly Protein	717	759	YGGPISQHNYRPGYFTQRGPSLRTTTVTGKIIHEWCCRSCTLP	43	0.8430 ( Probable ANTIGEN ).	defined as non-allergen
DENV-1 Envelope Protein	68	104	TTTDSRCPTQGEATLVEEQDTNFVCRRTFVDRGWGNG	37	0.6896 ( Probable ANTIGEN ).	defined as non-allergen
DENV-1 Envelope Protein	211	239	QWFLDLPLPWTSGASTSQETWNRQDLLVT	29	0.4861 ( Probable ANTIGEN ).	defined as non-allergen
DENV-1 Envelope Protein	341	346	DEKGVT	6	0.7715 ( Probable ANTIGEN ).	defined as non-allergen
DENV-1 Envelope Protein	59	99	TTTDSRCPTQGEATLVEEQDANFVCRRTFVDRGWGNGCGLF	41	0.5961 ( Probable ANTIGEN ).	defined as non-allergen
DENV-1 Envelope Protein	184	212	QWFLDLPLPWTSGASTSQETWNRQDLLVT	29	0.4861 ( Probable ANTIGEN ).	defined as non-allergen
DENV-1 Envelope Protein	333	356	EKPVNIEGAGEKALKLSWFKKGSS	24	0.5719 ( Probable ANTIGEN ).	defined as non-allergen
DENV-1 Poly Protein	2542	2553	ARVSQGAGWSLR	12	1.0311 ( Probable ANTIGEN ).	defined as allergen
DENV-1 Poly Protein	481	484	DFGS	4	1.0311 ( Probable ANTIGEN ).	defined as allergen
DENV-1 Poly Protein	621	637	DMKQRAWNIWEVEDYGF	17	1.1274 ( Probable ANTIGEN ).	defined as allergen
DENV-1 Poly Protein	2223	2239	EVKPSGSASSMVNGVVG	17	0.5398 ( Probable ANTIGEN )	defined as allergen
DENV-1 Poly Protein	1941	1957	GGGRRGTGAQGETLGEK	17	0.4193 ( Probable ANTIGEN ).	defined as allergen
DENV-1 Poly Protein	2363	2377	HWFSRENSLSGVEGE	15	0.8752 ( Probable ANTIGEN ).	defined as allergen
DENV-1 Poly Protein	1560	1572	LDARTYSDPLALR	13	0.8046 ( Probable ANTIGEN ).	defined as allergen
DENV-1 Poly Protein	449	457	LSWFKKGSS	9	0.8401 ( Probable ANTIGEN ).	defined as allergen
DENV-1 Poly Protein	1841	1861	NPTVDGIVAIDLDPVVYDAKF	21	1.0420 ( Probable ANTIGEN ).	defined as allergen
DENV-1 Poly Protein	1433	1450	PMPVTYMGQPLNNDEDHA	18	0.4641 ( Probable ANTIGEN ).	defined as allergen
DENV-1 Poly Protein	1236	1244	TAVKSEHTG	9	1.3434 ( Probable ANTIGEN ).	defined as allergen
DENV-1 Poly Protein	223	252	TTTDSRCPTQGEATLNFVCRRTFVDRGWGN	30	0.8524 ( Probable ANTIGEN ).	defined as allergen
DENV-1 Poly Protein	777	782	VKEKEE	6	1.8079 ( Probable ANTIGEN ).	defined as allergen
DENV-1 Envelope Protein	48	55	TEVTNPAV	8	0.4133 ( Probable ANTIGEN ).	defined as allergen
DENV-1 Envelope Protein	386	398	ALKLSWFKKGSSI	13	0.9637 ( Probable ANTIGEN ).	defined as allergen
DENV-1 Envelope Protein	419	427	AWDFGSIGG	9	1.7867 ( Probable ANTIGEN ).	defined as allergen
DENV-1 Envelope Protein	275	289	TGSFKLEKEVAETQH	15	0.4980 ( Probable ANTIGEN ).	defined as allergen
DENV-1 Envelope Protein	379	386	WDFGSIGG	8	2.1953 ( Probable ANTIGEN ).	defined as allergen
DENV-1 Poly Protein	1579	1585	AGRRSVS	7	0.3798 ( Probable NON-ANTIGEN ).
DENV-1 Poly Protein	1987	2000	EGLKRGETTHAVSR	14	0.1852 ( Probable NON-ANTIGEN ).
DENV-1 Poly Protein	2305	2313	ERELHKQGK	9	0.0034 ( Probable NON-ANTIGEN ).
DENV-1 Poly Protein	2010	2015	ERNLVK	6	-1.5539 ( Probable NON-ANTIGEN ).
DENV-1 Poly Protein	279	287	GDQHQVGNE	9	0.1542 ( Probable NON-ANTIGEN ).
DENV-1 Poly Protein	163	168	GIQEHD	6	0.0245 ( Probable NON-ANTIGEN ).
DENV-1 Poly Protein	1309	1341	GSVEAFPQSNAVIQDEERDIPERSWNSGYWITD	33	0.1842 ( Probable NON-ANTIGEN ).
DENV-1 Poly Protein	564	576	HTWTEQYKFQADS	13	0.2709 ( Probable NON-ANTIGEN ).
DENV-1 Poly Protein	8	19	KRARNRVSTSQL	12	0.0209 ( Probable NON-ANTIGEN ).
DENV-1 Poly Protein	330	350	LDLPLPWTSGASTSQETWNRD	21	0.3620 ( Probable NON-ANTIGEN ).
DENV-1 Poly Protein	1416	1425	LKPVILKDGP	10	0.1612 ( Probable NON-ANTIGEN ).
DENV-1 Poly Protein	702	711	LWSNGVLESE	10	-0.1190 ( Probable NON-ANTIGEN ).
DENV-1 Poly Protein	1685	1693	PDRQRTPQD	9	0.0367 ( Probable NON-ANTIGEN ).
DENV-1 Poly Protein	73	81	PHMIVEPDD	9	0.3283 ( Probable NON-ANTIGEN ).
DENV-1 Poly Protein	2241	2276	QRVFKEKVDTRTPFLSRNKKPRICTREEFTRKVRSN	36	0.0317 ( Probable NON-ANTIGEN ).
DENV-1 Poly Protein	2446	2453	RDQRGSGQ	8	0.3145 ( Probable NON-ANTIGEN ).
DENV-1 Poly Protein	648	655	RDSYTQCD	8	0.1764 ( Probable NON-ANTIGEN ).
DENV-1 Poly Protein	1154	1175	SAIAQAKASQEGPLPEIEDEVF	22	0.3837 ( Probable NON-ANTIGEN ).
DENV-1 Poly Protein	1615	1623	SEQGGAYRH	9	0.2282 ( Probable NON-ANTIGEN ).
DENV-1 Poly Protein	2282	2303	VFDENQWNSAKEAVEDERFWDL	22	0.1878 ( Probable NON-ANTIGEN ).
DENV-1 Poly Protein	1058	1091	VLMYQGKRLEPSWASVKKDLISYGGGWRGSWNTG	34	0.3968 ( Probable NON-ANTIGEN ).
DENV-1 Envelope Protein	145	159	TGDQHQVGNETTEHG	15	0.2411 ( Probable NON-ANTIGEN ).
DENV-1 Envelope Protein	306	318	FKLEKEVAETQHG	13	0.3495 ( Probable NON-ANTIGEN ).
DENV-1 Envelope Protein	135	146	TGDQHQVGNEEI	12	0.1248 ( Probable NON-ANTIGEN ).
DENV-1 Envelope Protein	312	318	DKSGWTE	7	0.3213 ( Probable NON-ANTIGEN ).
DENV-1 Poly Protein	1103	1111	KNPKNVQTE	9	0.3189 ( Probable Non-ANTIGEN ).
DENV-1 Poly Protein	2489	2515	GKVRKDIPQWEPSKGWNDWQQVPFCSH	27	0.1179 ( Probable Non-ANTIGEN ).
DENV-1 Poly Protein	2537	2537	E	1	Not-determined
DENV-1 Poly Protein	384	388	EIQTS	5	Not-determined
DENV-1 Poly Protein	444	446	EKA	3	Not-determined
DENV-1 Poly Protein	306	308	GLD	3	Not-determined
DENV-1 Poly Protein	1187	1190	GSGK	4	Not-determined
DENV-1 Poly Protein	1904	1908	GSPGK	5	Not-determined
DENV-1 Poly Protein	1231	1231	I	1	Not-determined
DENV-1 Poly Protein	1469	1470	IP	2	Not-determined
DENV-1 Poly Protein	1204	1204	K	1	Not-determined
DENV-1 Poly Protein	2667	2668	KR	2	Not-determined
DENV-1 Poly Protein	896	900	LPNSL	5	Not-determined
DENV-1 Poly Protein	761	764	LRFG	4	Not-determined
DENV-1 Poly Protein	2142	2142	N	1	Not-determined
DENV-1 Poly Protein	940	943	NDVP	4	Not-determined
DENV-1 Poly Protein	50	53	PTAG	4	Not-determined
DENV-1 Poly Protein	918	919	QK	2	Not-determined
DENV-1 Poly Protein	600	600	R	1	Not-determined
DENV-1 Poly Protein	1494	1494	R	1	Not-determined
DENV-1 Poly Protein	2103	2103	R	1	Not-determined
DENV-1 Poly Protein	2128	2129	RK	2	Not-determined
DENV-1 Poly Protein	1982	1983	RS	2	Not-determined
DENV-1 Poly Protein	1264	1265	RV	2	Not-determined
DENV-1 Poly Protein	812	814	RWS	3	Not-determined
DENV-1 Poly Protein	29	29	S	1	Not-determined
DENV-1 Poly Protein	357	360	TAHA	4	Not-determined
DENV-1 Poly Protein	1464	1467	TPEG	4	Not-determined
DENV-1 Poly Protein	206	206	V	1	Not-determined
DENV-1 Poly Protein	263	263	V	1	Not-determined
DENV-1 Poly Protein	1980	1980	V	1	Not-determined
DENV-1 Envelope Protein	6	6	I	1	Not-determined
DENV-1 Envelope Protein	190	192	GLD	3	Not-determined
DENV-1 Envelope Protein	242	245	TAHA	4	Not-determined
DENV-1 Envelope Protein	269	273	EIQTS	5	Not-determined
DENV-1 Envelope Protein	5	8	EGLS	4	Not-determined
DENV-1 Envelope Protein	39	43	TEVTN	5	Not-determined
DENV-1 Envelope Protein	163	165	GLD	3	Not-determined
DENV-1 Envelope Protein	215	218	TAHA	4	Not-determined
DENV-1 Envelope Protein	231	231	G	1	Not-determined
DENV-1 Envelope Protein	242	246	EIQTS	5	Not-determined
DENV-1 Envelope Protein	248	248	T	1	Not-determined
DENV-1 Envelope Protein	299	299	G	1	Not-determined
DENV-1 Envelope Protein	301	301	D	1	Not-determined
DENV-2 Poly Protein	135	168	TTGEHRREKRSVALVPHVGMGLETRTETWMSSEG	34	0.9389 ( Probable ANTIGEN ).	defined as non-allergen
DENV-2 Poly Protein	276	282	NMEGKTE	7	0.7118 ( Probable ANTIGEN ).	defined as non-allergen
DENV-2 Poly Protein	322	341	FLDLPLPWLPGADSNWIQKE	20	0.5466 ( Probable ANTIGEN ).	defined as non-allergen
DENV-2 Poly Protein	767	783	EWCCRSCTLPPLRYGED	17	1.1862 ( Probable ANTIGEN ).	defined as non-allergen
DENV-2 Poly Protein	870	875	LTSKEL	6	1.6466 ( Probable ANTIGEN ).	defined as non-allergen
DENV-2 Poly Protein	1065	1075	GGWKLEGEWKE	11	0.7427 ( Probable ANTIGEN ).	defined as non-allergen
DENV-2 Poly Protein	1088	1104	KNPRAVQTKPGFKTNTG	17	0.6435 ( Probable ANTIGEN ).	defined as non-allergen
DENV-2 Poly Protein	1112	1122	DFSPGTSGSPI	11	1.4523 ( Probable ANTIGEN ).	defined as non-allergen
DENV-2 Poly Protein	1140	1156	YVSAIAQTEKSIEDNPE	17	0.6657 ( Probable ANTIGEN ).	defined as non-allergen
DENV-2 Poly Protein	1419	1436	VTHSSAAQRRGRGRNPKN	18	0.4433 ( Probable ANTIGEN ).	defined as non-allergen
DENV-2 Poly Protein	1446	1455	EPLENDEDCA	10	0.4518 ( Probable ANTIGEN ).	defined as non-allergen
DENV-2 Poly Protein	1477	1501	MFEPEREKVDAIDGEYRLRGEARKT	25	0.7107 ( Probable ANTIGEN )	defined as non-allergen
DENV-2 Poly Protein	1865	1874	TSGIQEVDRT	10	0.8931 ( Probable ANTIGEN ).	defined as non-allergen
DENV-2 Poly Protein	1930	1944	KGGPGHEEPIPMSTY	15	0.7168 ( Probable ANTIGEN )	defined as non-allergen
DENV-2 Poly Protein	1973	1979	ESSPNPT	7	1.0696 ( Probable ANTIGEN )	defined as non-allergen
DENV-2 Poly Protein	2047	2065	MKKATYEPDVDLGSGTRNI	19	0.9198 ( Probable ANTIGEN )	defined as non-allergen
DENV-2 Poly Protein	2069	2086	KIKQEHETSWHYDQDHPY	18	0.646( Probable ANTIGEN )	defined as non-allergen
DENV-2 Poly Protein	2187	2220	EDERNLHLEGKCETCVYNMMGKREKKGEFGKAKG	34	0.7089 ( Probable ANTIGEN )	defined as non-allergen
DENV-2 Poly Protein	2263	2278	AGWDTRITLEDLKNEE	16	1.3975 ( Probable ANTIGEN ).	defined as non-allergen
DENV-2 Envelope Protein	5	12	GISNRDFV	8	1.6684 ( Probable ANTIGEN )	defined as non-allergen
DENV-2 Envelope Protein	377	384	WDFGSLGG	8	2.1175 ( Probable ANTIGEN ).	defined as non-allergen
DENV-2 Envelope Protein	426	440	TGKFKIVKEIAETQH	15	0.5626 ( Probable ANTIGEN )	defined as allergen
DENV-2 Poly Protein	6	18	LKRERNRVSTVQQ	13	0.6903(Probable Antigen)	defined as allergen
DENV-2 Poly Protein	97	102	TRNGEP	6	1.7674 ( Probable ANTIGEN ).	defined as allergen
DENV-2 Poly Protein	629	649	TGDIKGIMQAGKRSLRPQPTE	21	0.8400 ( Probable ANTIGEN ).	defined as allergen
DENV-2 Poly Protein	664	672	TAECPNTNR	9	0.7593 ( Probable ANTIGEN ).	defined as allergen
DENV-2 Poly Protein	886	903	QNAWKVSCTDWIPLALTI	18	1.3142 ( Probable ANTIGEN ).	defined as allergen
DENV-2 Poly Protein	971	982	EDGSMSIKNEEE	12	1.4374 ( Probable ANTIGEN ).	defined as allergen
DENV-2 Poly Protein	1531	1543	LDARIYSDPLALK	13	0.6531 ( Probable ANTIGEN ).	defined as allergen
DENV-2 Poly Protein	1669	1677	ESNILDIDL	9	1.2609 ( Probable ANTIGEN ).	defined as allergen
DENV-2 Poly Protein	1774	1788	REAQKRPIPYDPKFE	15	0.8596 ( Probable ANTIGEN ).	defined as allergen
DENV-2 Poly Protein	1828	1833	EGNPGR	6	0.4255 ( Probable ANTIGEN ).	defined as allergen
DENV-2 Poly Protein	1881	1895	KRGETDHHAVSRGSA	15	0.5382 ( Probable ANTIGEN ).	defined as allergen
DENV-2 Poly Protein	2389	2413	HWPYLGKREDQWCGSLIGLTSRATW	25	1.4475 ( Probable ANTIGEN )	defined as allergen
DENV-2 Poly Protein	1224	1232	AIRAEHTGR	9	1.5792 ( Probable ANTIGEN ).	defined as allergen
DENV-2 Poly Protein	413	423	KRVQYEGDGSP	11	0.6338 ( Probable ANTIGEN ).	defined as allergen
DENV-2 Poly Protein	794	799	LKEKEE	6	1.8096 ( Probable ANTIGEN ).	defined as allergen
DENV-2 Poly Protein	2330	2340	PGWNDWTQVPF	11	1.0959 ( Probable ANTIGEN ).	defined as allergen
DENV-2 Envelope Protein	209	215	EIQMSSG	7	0.8244 ( Probable ANTIGEN )	defined as allergen
DENV-2 Envelope Protein	275	284	FEIMDLEKRH	10	2.0700 ( Probable ANTIGEN ).	defined as allergen
DENV-2 Envelope Protein	326	335	FEIMDLEKRH	10	2.0700 ( Probable ANTIGEN ).	defined as allergen
DENV-2 Envelope Protein	349	360	QLKLSWFKKGSS	12	0.8835 ( Probable ANTIGEN )	defined as allergen
DENV-2 Poly Protein	28	33	LQGRGP	6	0.0204 ( Probable NON-ANTIGEN ).
DENV-2 Poly Protein	60	67	GTIKKSKA	8	0.2827 ( Probable NON-ANTIGEN ).
DENV-2 Poly Protein	110	116	LRQNEPE	7	0.0590 ( Probable NON-ANTIGEN ).
DENV-2 Poly Protein	244	255	CKHSMVDRGWGN	12	0.3991 ( Probable NON-ANTIGEN ).
DENV-2 Poly Protein	571	583	HTWTEQYKFQPES	13	0.3319 ( Probable NON-ANTIGEN ).
DENV-2 Poly Protein	725	765	KSHTLWSNGVLESEMIIPKVTEDCGNRGPSLRTTTASGKLI	41	0.2014 ( Probable NON-ANTIGEN ).
DENV-2 Poly Protein	954	962	AQAEISGSS	9	0.3881 ( Probable NON-ANTIGEN ).
DENV-2 Poly Protein	1010	1031	WEVKKQRAGVLWDVPSPPPGYS	22	0.2997 ( Probable NON-ANTIGEN ).
DENV-2 Poly Protein	1297	1329	GSRDPFPQSNAPIDEEREIPERSWNSGHEWVTD	33	0.0196 ( Probable NON-ANTIGEN ).
DENV-2 Poly Protein	1404	1413	LTDGEERVIL	10	0.3888 ( Probable NON-ANTIGEN ).
DENV-2 Poly Protein	1506	1528	NQILEENVEVEIWTKEGEKKLKP	23	0.1475 ( Probable NON-ANTIGEN ).
DENV-2 Poly Protein	1629	1637	PEKQRTPQD	9	0.0848 ( Probable NON-ANTIGEN ).
DENV-2 Poly Protein	2310	2315	RVGRER	6	-2.4691 ( Probable NON-ANTIGEN ).
DENV-2 Envelope Protein	21	29	KTEAKQPTL	9	0.002 ( Probable Non-ANTIGEN )
DENV-2 Envelope Protein	64	100	TNTTTSRCPTQGEPSLNEEQDKRFVCKHSMVDRGWGN	37	0.2416 ( Probable Non-ANTIGEN )
DENV-2 Envelope Protein	112	122	KKNMTPQSSIT	11	0.0234 ( Probable Non-ANTIGEN )
DENV-2 Envelope Protein	179	200	FLDLPLPWLPGADQGSNWIQKE	22	0.3456 ( Probable Non-ANTIGEN )
DENV-2 Envelope Protein	236	250	TGKFKVVKEIAETQH	15	0.0213 ( Probable Non-ANTIGEN )
DENV-2 Envelope Protein	302	315	GEENAVGNDTGKHG	14	0.0462 ( Probable Non-ANTIGEN )
DENV-2 Envelope Protein	389	399	ISNRDFEGVSG	11	0.0122 ( Probable NON-ANTIGEN )
DENV-2 Envelope Protein	412	420	KTEAKQPAT	9	0.26462 ( Probable NON-ANTIGEN )
DENV-2 Envelope Protein	288	300	QLKLWFKKGSSIG	13	0.1717 ( Probable NON-ANTIGEN )
DENV-2 Poly Protein	1363	1371	RKTFDSEYN	9	0.2737 ( Probable NON-ANTIGEN )
DENV-2 Poly Protein	73	73	G	1	Not-determined
DENV-2 Poly Protein	76	76	K	1	Not-determined
DENV-2 Poly Protein	84	87	ILNR	4	Not-determined
DENV-2 Poly Protein	195	199	CIGIS	5	Not-determined
DENV-2 Poly Protein	204	204	V	1	Not-determined
DENV-2 Poly Protein	300	302	GLD	3	Not-determined
DENV-2 Poly Protein	349	352	PHAK	4	Not-determined
DENV-2 Poly Protein	375	379	EIQMS	5	Not-determined
DENV-2 Poly Protein	381	381	G	1	Not-determined
DENV-2 Poly Protein	467	467	K	1	Not-determined
DENV-2 Poly Protein	469	470	SS	2	Not-determined
DENV-2 Poly Protein	494	497	DFGS	4	Not-determined
DENV-2 Poly Protein	606	606	R	1	Not-determined
DENV-2 Poly Protein	811	813	GQD	3	Not-determined
DENV-2 Poly Protein	835	839	GTKHA	5	Not-determined
DENV-2 Poly Protein	1159	1159	D	1	Not-determined
DENV-2 Poly Protein	1174	1176	GAG	3	Not-determined
DENV-2 Poly Protein	1191	1191	K	1	Not-determined
DENV-2 Poly Protein	1250	1253	PRVP	4	Not-determined
DENV-2 Poly Protein	1282	1282	E	1	Not-determined
DENV-2 Poly Protein	1472	1472	G	1	Not-determined
DENV-2 Poly Protein	1474	1474	I	1	Not-determined
DENV-2 Poly Protein	1503	1504	VK	2	Not-determined
DENV-2 Poly Protein	1725	1729	WPLSK	5	Not-determined
DENV-2 Poly Protein	1905	1906	DL	2	Not-determined
DENV-2 Poly Protein	2346	2348	HEL	3	Not-determined
DENV-2 Poly Protein	2350	2350	K	1	Not-determined
DENV-3 Poly Protein	74	79	EVEPED	6	2.4600 ( Probable ANTIGEN ).	defined as non-allergen
DENV-3 Poly Protein	97	105	NQAGERRDK	9	0.6429 ( Probable ANTIGEN ).	defined as non-allergen
DENV-3 Poly Protein	110	120	LAPHVGMGLDT	11	0.8467 ( Probable ANTIGEN ).	defined as non-allergen
DENV-3 Poly Protein	199	227	IEGKITNLPEEQDQNYVCKHTYVDRGWGN	29	0.6081 ( Probable ANTIGEN ).	defined as non-allergen
DENV-3 Poly Protein	363	371	KEVSETQHG	9	0.7229 ( Probable ANTIGEN ).	defined as non-allergen
DENV-3 Poly Protein	433	438	YKKGSS	6	0.4645 ( Probable ANTIGEN ).	defined as non-allergen
DENV-3 Poly Protein	150	176	DGVLEQGKRTLTPQPMELKYSWKTWGK	27	0.7916 ( Probable ANTIGEN )	defined as non-allergen
DENV-3 Poly Protein	610	616	VTAETQN	7	1.2240 ( Probable ANTIGEN ).	defined as non-allergen
DENV-3 Poly Protein	713	735	AGPISQHNRPGYHTQTAGPWHLG	23	1.0109 ( Probable ANTIGEN ).	defined as non-allergen
DENV-3 Poly Protein	773	782	EWCCRSCTLP	10	1.4182 ( Probable ANTIGEN ).	defined as non-allergen
DENV-3 Poly Protein	925	931	FKNAHA	6	0.6442 ( Probable ANTIGEN ).	defined as non-allergen
DENV-3 Poly Protein	1171	1180	VLTNGKRLEP	10	0.9952 ( Probable ANTIGEN ).	defined as non-allergen
DENV-3 Poly Protein	1182	1187	WASVKK	6	0.4088 ( Probable ANTIGEN ).	defined as non-allergen
DENV-3 Poly Protein	1234	1247	LDFKPGTSGSPIIN	14	1.7008 ( Probable ANTIGEN ).	defined as non-allergen
DENV-3 Poly Protein	1343	1353	GLPIRYQTTAE	11	1.3878 ( Probable ANTIGEN ).	defined as non-allergen
DENV-3 Poly Protein	1532	1548	TASAAQRRGRVGRNPQK	17	0.9860 ( Probable ANTIGEN ).	defined as non-allergen
DENV-3 Poly Protein	1588	1611	LFEPEREKSAAIDGEYRLKGESRK	24	0.6182 ( Probable ANTIGEN ).	defined as non-allergen
DENV-3 Poly Protein	1829	1844	LGMSKEPGTSYLDVDL	16	0.5721 ( Probable ANTIGEN ).	defined as non-allergen
DENV-3 Poly Protein	1890	1898	LDKGWPISK	9	0.8614 ( Probable ANTIGEN ).	defined as non-allergen
DENV-3 Poly Protein	2043	2082	VGTGQGETLGEKWKKKLNQLSRKEFDLYKKSGITEVDRTE	40	0.6194 ( Probable ANTIGEN ).	defined as non-allergen
DENV-3 Poly Protein	2084	2099	KEGLKRGETHHAVSRG	16	0.068 Probable ANTIGEN	defined as non-allergen
DENV-3 Poly Protein	2143	2159	GYTKGGPGHEEPVPMST	17	0.7261 ( Probable ANTIGEN ).	defined as non-allergen
DENV-3 Poly Protein	2403	2425	FTEENQWDSALVDRERELHKLGK	23	0.5813 ( Probable ANTIGEN ).	defined as non-allergen
DENV-3 Poly Protein	2434	2449	MGKREKKLGEFGKAKG	16	1.3969 ( Probable ANTIGEN ).	defined as non-allergen
DENV-3 Poly Protein	2516	2529	GWDTRITEDDLHNE	14	0.8169 ( Probable ANTIGEN ).	defined as non-allergen
DENV-3 Poly Protein	2693	2714	VHWPTSRTTWSIHAHHQWMTTE	22	0.5354 ( Probable ANTIGEN ).	defined as non-allergen
DENV-3 Poly Protein	2592	2597	PIDDRF	6	0.8631 ( Probable ANTIGEN ).	defined as non-allergen
DENV-3 Poly Protein	327	334	IQSGGTSI	8	0.7175 ( Probable ANTIGEN ).	defined as allergen
DENV-3 Poly Protein	753	771	ECGTRGPSLRTTTVSGKLI	19	0.4709 ( Probable ANTIGEN ).	defined as allergen
DENV-3 Poly Protein	801	806	IEKEEN	6	0.8763 ( Probable ANTIGEN ).	defined as allergen
DENV-3 Poly Protein	984	992	DTKRRSWPL	9	1.7435 ( Probable ANTIGEN ).	defined as allergen
DENV-3 Poly Protein	1195	1201	GWRLSQK	7	1.2664 ( Probable ANTIGEN ).	defined as allergen
DENV-3 Poly Protein	1674	1685	LDARTYSDPLAL	12	0.6892 ( Probable ANTIGEN ).	defined as allergen
DENV-3 Poly Protein	1945	1966	KNPTVDGITIDLDPVIYDSKFE	22	0.7491 ( Probable ANTIGEN ).	defined as allergen
DENV-3 Poly Protein	2006	2011	EGSPGK	6	0.4442 ( Probable ANTIGEN ).	defined as allergen
DENV-3 Poly Protein	2189	2200	ESSPSPTVEESR	12	0.6646 ( Probable ANTIGEN ).	defined as allergen
DENV-3 Poly Protein	2270	2317	MTHRRPTIEKDVDLGAGTRHVNAEPETPNMDVIGERISTWHYDDENPY	48	0.6562 ( Probable ANTIGEN ).	defined as allergen
DENV-3 Poly Protein	2328	2334	VKATGSA	7	0.5591 ( Probable ANTIGEN ).	defined as allergen
DENV-3 Poly Protein	2475	2488	HWFSRENSYSGVEG	14	0.8396 ( Probable ANTIGEN ).	defined as allergen
DENV-3 Poly Protein	2729	2752	YLGKREDQWCGSLIGLTSRATWAQ	24	1.1125 ( Probable ANTIGEN ).	defined as allergen
DENV-3 Poly Protein	14	24	NMLKRVRNRVS	11	-0.1837 ( Probable NON-ANTIGEN )
DENV-3 Poly Protein	60	66	FKTASGI	7	0.2781 ( Probable NON-ANTIGEN ).
DENV-3 Poly Protein	532	544	HTWTEQYKFQADS	13	-0.2709 ( Probable NON-ANTIGEN ).
DENV-3 Poly Protein	624	631	PNTASRAW	8	0.1811 ( Probable NON-ANTIGEN ).
DENV-3 Poly Protein	692	706	KSHTLWSNGVLESDM	15	0.0041 ( Probable NON-ANTIGEN ).
DENV-3 Poly Protein	940	945	QFETYQ	6	-0.4584 ( Probable NON-ANTIGEN ).
DENV-3 Poly Protein	1045	1060	ADTWEEEAEQTGVSHN	16	0.2075 ( Probable NON-ANTIGEN ).
DENV-3 Poly Protein	1066	1079	DDDGTMRIKDDETE	14	0.3119 ( Probable NON-ANTIGEN ).
DENV-3 Poly Protein	1110	1133	WQKQTRSGVLWDVPSPPETQKAEL	24	0.3735 ( Probable NON-ANTIGEN ).
DENV-3 Poly Protein	1214	1227	KNPKNFQTFQTTTG	14	0.2987 ( Probable NON-ANTIGEN ).
DENV-3 Poly Protein	1273	1292	QTNAEPDGPTPELEEEMFKK	20	-0.2742 ( Probable NON-ANTIGEN )
DENV-3 Poly Protein	1416	1445	PPGTAAFPQSNAPIQDEERDIPERSWNSGN	30	0.2841 ( Probable NON-ANTIGEN ).
DENV-3 Poly Protein	1476	1482	SRKTFLN	7	-0.0016 ( Probable NON-ANTIGEN ).
DENV-3 Poly Protein	1511	1521	LKPVILTDGPE	11	0.0588 ( Probable NON-ANTIGEN ).
DENV-3 Poly Protein	1557	1566	QPLNNDEDHA	10	0.2361 ( Probable NON-ANTIGEN ).
DENV-3 Poly Protein	1580	1586	TPEGIIP	7	-0.0624 ( Probable NON-ANTIGEN )
DENV-3 Poly Protein	1644	1670	FDGRNNQILEENMDVEIWTKEGEKKLR	27	0.2617 ( Probable NON-ANTIGEN ).
DENV-3 Poly Protein	1794	1802	PEKQRTPQD	9	0.0848 ( Probable NON-ANTIGEN ).
DENV-3 Poly Protein	2084	2099	KEGLKRGETHHAVSRG	16	0.0680 ( Probable NON-ANTIGEN ).
DENV-3 Poly Protein	2107	2113	VERNMVI	7	0.2715 ( Probable NON-ANTIGEN ).
DENV-3 Poly Protein	2362	2396	TTPFGQQRVFKEKVDTRTPPRLCTREEFTKKVRTN	35	-0.0208 ( Probable NON-ANTIGEN ).
DENV-3 Poly Protein	2564	2571	KDQRGSGQ	8	0.2156 ( Probable NON-ANTIGEN ).
DENV-3 Poly Protein	2609	2626	KVRKDIPQWQPSKGWHDW	18	-0.4474 ( Probable NON-ANTIGEN ).
DENV-3 Poly Protein	2761	2769	MPSMKRFRK	9	-0.1992 ( Probable NON-ANTIGEN ).
DENV-3 Poly Protein	5	9	RKKTG	5	Not-determined
DENV-3 Poly Protein	54	55	RG	2	Not-determined
DENV-3 Poly Protein	141	145	CVGVG	5	Not-determined
DENV-3 Poly Protein	188	191	ATQL	4	Not-determined
DENV-3 Poly Protein	193	193	T	1	Not-determined
DENV-3 Poly Protein	263	265	LDF	3	Not-determined
DENV-3 Poly Protein	285	288	FFDL	4	Not-determined
DENV-3 Poly Protein	390	393	GQGK	4	Not-determined
DENV-3 Poly Protein	461	464	WDFG	4	Not-determined
DENV-3 Poly Protein	655	655	K	1	Not-determined
DENV-3 Poly Protein	657	657	E	1	Not-determined
DENV-3 Poly Protein	676	676	W	1	Not-determined
DENV-3 Poly Protein	744	746	CEG	3	Not-determined
DENV-3 Poly Protein	784	784	L	1	Not-determined
DENV-3 Poly Protein	787	787	M	1	Not-determined
DENV-3 Poly Protein	920	921	ED	2	Not-determined
DENV-3 Poly Protein	1143	1147	QGIGK	5	Not-determined
DENV-3 Poly Protein	1303	1306	GSGK	4	Not-determined
DENV-3 Poly Protein	1371	1374	VRVP	4	Not-determined
DENV-3 Poly Protein	1635	1639	IKYTD	5	Not-determined
DENV-3 Poly Protein	1693	1694	AG	2	Not-determined
DENV-3 Poly Protein	1730	1734	EHGGA	5	Not-determined
DENV-3 Poly Protein	2101	2101	A	1	Not-determined
DENV-3 Poly Protein	2174	2178	YLPPE	5	Not-determined
DENV-3 Poly Protein	2237	2240	SRNS	4	Not-determined
DENV-3 Poly Protein	2347	2347	K	1	Not-determined
DENV-3 Poly Protein	2349	2349	W	1	Not-determined
DENV-3 Poly Protein	2656	2656	E	1	Not-determined
DENV-3 Poly Protein	2756	2756	E	1	Not-determined
DENV-4 Poly Protein	129	165	SGERRREKRSVALTPHSGMGLETRAETWMSSEGAWKH	37	0.6984 ( Probable ANTIGEN ).	defined as non-allergen
DENV-4 Poly Protein	261	284	ITTATRCPTQGEPYLKEEQDQQYICRRDVDRGWG	34	0.5410 ( Probable ANTIGEN ).	defined as non-allergen
DENV-4 Poly Protein	390	409	FLDLPLPWKERMVTFKVPHA	20	0.6000 ( Probable ANTIGEN ).	defined as non-allergen
DENV-4 Poly Protein	433	439	VDSGDGN	7	0.7638 ( Probable ANTIGEN ).	defined as non-allergen
DENV-4 Poly Protein	533	542	LHWFRKGSSI	10	0.9330 ( Probable ANTIGEN ).	defined as non-allergen
DENV-4 Poly Protein	1088	1102	VKGVLDLKYSWKTWG	15	1.4751 ( Probable ANTIGEN ).	defined as non-allergen
DENV-4 Poly Protein	1052	1083	WDEMADITGSSPIIEVKQDEDGSFSIRDVEET	32	1.0650 ( Probable ANTIGEN ).	defined as non-allergen
DENV-4 Poly Protein	1145	1173	RLEPSWADVRNDMISYGGGWRLGDKWDKE	29	0.7414 ( Probable ANTIGEN ).	defined as non-allergen
DENV-4 Poly Protein	1207	1257	TLDFKPGTSGSPIINKGKVIGLYGNGVVTKSGDYVSAITQAERIGEPDYEV	51	0.8994 ( Probable ANTIGEN ).	defined as non-allergen
DENV-4 Poly Protein	1557	1587	IYTPEGIIPTLFGPEREKTQAIDGEFRLRGE	31	0.5720 ( Probable ANTIGEN ).	defined as non-allergen
DENV-4 Poly Protein	1613	1619	GISYKDR	7	3.2947 ( Probable ANTIGEN ).	defined as non-allergen
DENV-4 Poly Protein	1624	1637	TGERNNQILEENME	14	0.6161 ( Probable ANTIGEN ).	defined as non-allergen
DENV-4 Poly Protein	1800	1812	FGFYQETTILDVD	13	0.9851 ( Probable ANTIGEN ).	defined as non-allergen
DENV-4 Poly Protein	1914	1933	NPTVDGITVIDLEPISYDPK	20	1.4734 ( Probable ANTIGEN ).	defined as non-allergen
DENV-4 Poly Protein	1989	2025	ETLGEKWKRQLNSLDRKEFEEYKRSGILEVDRTEADL	37	0.5294 ( Probable ANTIGEN ).	defined as non-allergen
DENV-4 Poly Protein	2047	2064	GYTKGGPGHEEPIPMATY	18	0.6203 ( Probable ANTIGEN ).	defined as non-allergen
DENV-4 Poly Protein	2178	2185	APSTGSAS	8	0.5142 ( Probable ANTIGEN ).	defined as non-allergen
DENV-4 Poly Protein	2277	2293	RFWELVDKERALHQEGK	17	0.5294 ( Probable ANTIGEN ).	defined as non-allergen
DENV-4 Poly Protein	2369	2379	DDTAGWDTRIT	11	0.9533 ( Probable ANTIGEN ).	defined as non-allergen
DENV-4 Poly Protein	2414	2424	RKDQRGSGQVG	11	1.1144 ( Probable ANTIGEN ).	defined as non-allergen
DENV-4 Poly Protein	2596	2605	HAHHQWMTTE	10	0.5385 ( Probable ANTIGEN ).	defined as non-allergen
DENV-4 Poly Protein	2647	2655	LIGLSSRAT	9	1.8552 ( Probable ANTIGEN ).	defined as non-allergen
DENV-4 Poly Protein	110	118	CPLLVNTEP	9	1.3083 ( Probable ANTIGEN ).	defined as allergen
DENV-4 Poly Protein	563	569	WDFGSVG	7	3.2608 ( Probable ANTIGEN ).	defined as allergen
DENV-4 Poly Protein	894	899	AGQGTS	6	0.7598 ( Probable ANTIGEN ).	defined as allergen
DENV-4 Poly Protein	1324	1333	PAVKSEHTGR	10	1.3310 ( Probable ANTIGEN ).	defined as allergen
DENV-4 Poly Protein	1453	1475	KSGKVIQLSRKTFDTEYPKTKLT	23	0.5458 ( Probable ANTIGEN ).	defined as allergen
DENV-4 Poly Protein	1528	1541	AAQRRGRIGRNPND	14	0.9857 ( Probable ANTIGEN ).	defined as allergen
DENV-4 Poly Protein	2094	2105	ESSSNPTIEEGR	12	0.4093 ( Probable ANTIGEN ).	defined as allergen
DENV-4 Poly Protein	2302	2317	MGKREKKLGEFGRAKG	16	1.4064 ( Probable ANTIGEN ).	defined as allergen
DENV-4 Poly Protein	2537	2549	ARISQGAGWSLRE	13	0.9860 ( Probable ANTIGEN ).	defined as allergen
DENV-4 Poly Protein	2584	2592	EWFPTSRTT	9	1.0664 ( Probable ANTIGEN )	defined as allergen
DENV-4 Poly Protein	2619	2644	NPNMDKTPVHSWEDIPYLGKREDLWC	26	0.7895 ( Probable ANTIGEN ).	defined as allergen
DENV-4 Poly Protein	7	19	LKRERNRVSTPQG	13	-0.2053 ( Probable NON-ANTIGEN)
DENV-4 Poly Protein	44	52	WGQLKKNKA	9	0.2289 ( Probable NON-ANTIGEN)
DENV-4 Poly Protein	70	79	MIVKHERGRP	10	0.2222 ( Probable NON-ANTIGEN ).
DENV-4 Poly Protein	338	354	NGDTHAVGNDTSNHGVT	17	-0.3024 ( Probable NON-ANTIGEN ).
DENV-4 Poly Protein	468	480	FSIDKEMAETQHG	13	0.3246 ( Probable NON-ANTIGEN ).
DENV-4 Poly Protein	720	738	EDGPDTSECPNERRAWNEV	19	0.2089 ( Probable NON-ANTIGEN ).
DENV-4 Poly Protein	755	761	EGSSEVC	7	-0.4190 ( Probable NON-ANTIGEN ).
DENV-4 Poly Protein	809	822	THTLWSNGVLESQM	14	0.1948 ( Probable NON-ANTIGEN ).
DENV-4 Poly Protein	837	863	FGECPGTTVCDHRGPSLRTTTASGKLV	27	0.2302 ( Probable NON-ANTIGEN ).
DENV-4 Poly Protein	991	997	GASRSWP	7	-0.1749 ( Probable NON-ANTIGEN ).
DENV-4 Poly Protein	1108	1113	QVKTQR	6	-0.1886 ( Probable NON-ANTIGEN ).
DENV-4 Poly Protein	1185	1201	NPKHVQTKPGLFKTLTG	17	0.1997 ( Probable NON-ANTIGEN )
DENV-4 Poly Protein	1398	1432	GDPFPQSNSPIEDIEREIPERSWNTGFDWITDYQG	35	0.0606 ( Probable NON-ANTIGEN )
DENV-4 Poly Protein	1503	1515	CLKPVITDGPERV	13	-0.0219 ( Probable NON-ANTIGEN ).
DENV-4 Poly Protein	1643	1652	REGEKKKLRP	10	0.3332 ( Probable NON-ANTIGEN ).
DENV-4 Poly Protein	1655	1664	KDFKEFASGR	10	0.0472 ( Probable NON-ANTIGEN ).
DENV-4 Poly Protein	1769	1777	PEKQRTPQD	9	0.0848 ( Probable NON-ANTIGEN ).
DENV-4 Poly Protein	2076	2084	DVFYKPTEQ	9	-0.1951 ( Probable NON-ANTIGEN ).
DENV-4 Poly Protein	2134	2168	TVIEELEKLQRLVRCPLSRNSTHEMYWVSGENPYR	35	0.0595 ( Probable NON-ANTIGEN ).
DENV-4 Poly Protein	2212	2238	TTPFGQQRVFKEKVDTRTPQPKPGTRP	27	-0.1051 ( Probable NON-ANTIGEN ).
DENV-4 Poly Protein	2247	2252	ISKVRS	6	0.3845 ( Probable NON-ANTIGEN ).
DENV-4 Poly Protein	2260	2271	FQEEQGWTSASE	12	0.3449 ( Probable NON-ANTIGEN ).
DENV-4 Poly Protein	2343	2358	HWFRENSWSGVEGEGL	16	0.3811 ( Probable NON-ANTIGEN ).
DENV-4 Poly Protein	2447	2454	VIECGVDR	8	-1.4169 ( Probable NON-ANTIGEN ).
DENV-4 Poly Protein	2484	2502	GKVRKDIPQWEPSKGWKNW	19	0.3501 ( Probable NON-ANTIGEN ).
DENV-4 Poly Protein	631	643	HTWTEQYKFQPES	13	0.3319 ( Probable NON-ANTIGEN ).
DENV-4 Poly Protein	63	66	TRDG	4	Not-determined
DENV-4 Poly Protein	84	87	TTEG	4	Not-determined
DENV-4 Poly Protein	101	105	MCEDT	5	Not-determined
DENV-4 Poly Protein	107	108	TY	2	Not-determined
DENV-4 Poly Protein	212	216	CVGVG	5	Not-determined
DENV-4 Poly Protein	259	259	K	1	Not-determined
DENV-4 Poly Protein	502	505	DVNK	4	Not-determined
DENV-4 Poly Protein	828	830	WHL	3	Not-determined
DENV-4 Poly Protein	832	832	K	1	Not-determined
DENV-4 Poly Protein	869	869	R	1	Not-determined
DENV-4 Poly Protein	871	874	CTMP	4	Not-determined
DENV-4 Poly Protein	963	967	QKQSH	5	Not-determined
DENV-4 Poly Protein	1259	1260	ED	2	Not-determined
DENV-4 Poly Protein	1262	1262	F	1	Not-determined
DENV-4 Poly Protein	1277	1277	G	1	Not-determined
DENV-4 Poly Protein	1316	1319	GLPI	4	Not-determined
DENV-4 Poly Protein	1352	1354	TRV	3	Not-determined
DENV-4 Poly Protein	1726	1729	GKGI	4	Not-determined
DENV-4 Poly Protein	1953	1955	NPG	3	Not-determined
DENV-4 Poly Protein	2118	2118	S	1	Not-determined
DENV-4 Poly Protein	2199	2200	WD	2	Not-determined
DENV-4 Poly Protein	2241	2241	C	1	Not-determined
DENV-4 Poly Protein	2274	2274	N	1	Not-determined
DENV-4 Poly Protein	2471	2474	DERF	4	Not-determined
DENV-4 Poly Protein	2534	2534	I	1	Not-determined
DENV-4 Poly Protein	2672	2672	G	1	Not-determined
Note:	(DENV-1 Total B Cell Epitopes=113, Antigenic=44, Non-Antigenic=27, Not Determined = 42, Allergenic= 18 ,Non Allergenic = 26) (DENV-2 Total B Cell Epitopes=92, Antigenic=42, Non-Antigenic=23, Not Determined =27 , Allergenic= 21 ,Non Allergenic = 21) , (DENV-3 Total B Cell Epitopes=92 , Antigenic=40, Non-Antigenic=23, not determined= 29, Allergenic= 13 ,Non Allergenic = 27) (DENV-4 Total B Cell Epi…

## Sheet: Non-toxic,interconservancy 100%
Table S8. Toxiccity and Conservancy indicated for antigenic and non-allergic B Cell Epitopes
Target viral Protein	Start	End	Peptide	Length	Antigenicity Score	Allergenicity Score	Toxicity	Percent of protein sequence matches at identity <= 100%	Minimum identity	Maximum identity
DENV-1 C/prM	99	131	SQTGEHRRDKRSVALAPHVGLGLETRTETWMSS	33	1.0196	defined as Non-Allergen	Non Toxic	1	0.5455	1
DENV-1 prM	166	171	RDFVEG	6	1.0966	defined as Non-Allergen	Non Toxic	1	1	1
DENV-1 E ( ED I)	412	418	QDEKGVT	7	0.5401	defined as Non-Allergen	Non Toxic	1	0.4286	1
DENV-1 E ( ED III)	606	619	EKALKLSWFKKGSS	14	0.7469	defined as non-allergen	Non Toxic	1	1	1
DENV-1 E ( ED I)	68	104	TTTDSRCPTQGEATLVEEQDTNFVCRRTFVDRGWGNG	37	0.6896	defined as non-allergen	Non Toxic	1	0.973	1
DENV-1 E ( ED I)	211	239	QWFLDLPLPWTSGASTSQETWNRQDLLVT	29	0.4861	defined as non-allergen	Non Toxic	1	1	1
DENV-1 E ( ED III)	341	346	DEKGVT	6	0.7715	defined as non-allergen	Non Toxic	1	1	1
DENV-1 E (ED I)	59	99	TTTDSRCPTQGEATLVEEQDANFVCRRTFVDRGWGNGCGLF	41	0.5961	defined as non-allergen	Non Toxic	1	0.9756	1
DENV-1 E (ED II)	184	212	QWFLDLPLPWTSGASTSQETWNRQDLLVT	29	0.4861	defined as non-allergen	Non Toxic	1	1	1
DENV-1 E (ED II)	333	356	EKPVNIEGAGEKALKLSWFKKGSS	24	0.5719	defined as non-allergen	Non Toxic	1	0.7083	0.7083
DENV-1 NS1	983	992	TMKIKDEERD	10	1.8727	defined as Non-Allergen	Non Toxic	1	0.4	1
DENV-1 NS2b	1375	1386	KTFDTEYQKTKN	12	0.5157	defined as Non-Allergen	Non Toxic	1	0.5	1
DENV-1 NS2B/NS3	1472	1492	LFEPEREKSAAIDGEYRLRGE	21	0.6591	defined as Non-Allergen	Non Toxic	1	0.8095	1
DENV-1 NS3	1519	1557	FQYSDRRWCFDGERNNQVLEENMDVEIWTKEGERKKLRP	39	0.6566	defined as Non-Allergen	Non Toxic	1	0.4359	1
DENV-1 NS3	1773	1783	MGLDKGWPISK	11	0.6065	defined as Non-Allergen	Non Toxic	1	0.4545	1
DENV-1 NS3	2080	2090	SSPNPTIEEGR	11	0.4195	defined as Non-Allergen	Non Toxic	1	0.5455	1
DENV-1 NS4b	2403	2417	AGWDTRITEDDLQNE	15	0.8922	defined as Non-Allergen	Non Toxic	1	0.8	1
DENV-1 NS4b	2322	2337	MGKREKKLGEFGKAKG	16	1.3969	defined as Non-Allergen	Non Toxic	1	0.625	1
DENV-1 NS4a	2174	2213	MAHRKPTYERDVDLGAGTRHVAVEPEEHKSTWHYDEDNPY	40	0.7322	defined as Non-Allergen	Non Toxic	0	0.25	0.65
DENV-1 E ( ED I)	717	759	YGGPISQHNYRPGYFTQRGPSLRTTTVTGKIIHEWCCRSCTLP	43	0.843	defined as Non-Allergen	Non Toxic	0	0.4419	0.6047
DENV-1 NS3	1960	1978	RQLNQLSKSEFNYKRSGIM	19	0.809	defined as Non-Allergen	Non Toxic	0	0.2632	0.6316
DENV-1 NS5	2622	2664	NPWMEDKTVPYLGKREDQWCGSLIGLTARATWAGNENYLDYMT	43	0.9469	defined as Non-Allergen	Non Toxic	0	0.2558	0.6047
DENV-1 NS1	1013	1035	KKQRSGVLWDTPSPPEVQRGLLG	23	0.4394	defined as Non-Allergen	Toxic
DENV-1 NS3	2045	2068	GYTKGGPGHEEPIPMATYGWNPPE	24	0.6292	defined as Non-Allergen	Toxic
DENV-1 NS3	1725	1730	LGIGDL	6	2.9078	defined as Non-Allergen	Toxic
DENV-1 NS5	2588	2608	PVPTSRTTWSIHAHHQWMTTE	21	0.8035	defined as Non-Allergen	Toxic
DENV-2 prM	135	168	TTGEHRREKRSVALVPHVGMGLETRTETWMSSEG	34	0.9389	defined as non-allergen	Non Toxic	1	0.5	1
DENV-2 M/E	276	282	NMEGKTE	7	0.7118	defined as non-allergen	Non Toxic	1	0.7143	1
DENV-2 E (ED I)	322	341	FLDLPLPWLPGADSNWIQKE	20	0.5466	defined as non-allergen	Non Toxic	1	0.4	1
DENV-2 E (ED I)	5	12	GISNRDFV	8	1.6684	defined as non-allergen	Non Toxic	1	1	1
DENV-2 E (ED III)	377	384	WDFGSLGG	8	2.1175	defined as non-allergen	Non Toxic	1	1	1
DENV-2 E/NS1	767	783	EWCCRSCTLPPLRYGED	17	1.1862	defined as non-allergen	Non Toxic	1	0.6471	1
DENV-2 NS1	870	875	LTSKEL	6	1.6466	defined as non-allergen	Non Toxic	1	0.6667	1
DENV-2 NS1	1065	1075	GGWKLEGEWKE	11	0.7427	defined as non-allergen	Non Toxic	1	0.4545	1
DENV-2 NS1	1088	1104	KNPRAVQTKPGFKTNTG	17	0.6435	defined as non-allergen	Non Toxic	1	0.3529	1
DENV-2 NS1	1112	1122	DFSPGTSGSPI	11	1.4523	defined as non-allergen	Non Toxic	1	0.9091	1
DENV-2 NS2A	1140	1156	YVSAIAQTEKSIEDNPE	17	0.6657	defined as non-allergen	Non Toxic	1	0.4118	1
DENV-2 NS2B	1419	1436	VTHSSAAQRRGRGRNPKN	18	0.4433	defined as non-allergen	Non Toxic	1	0.5	1
DENV-2 NS3	1930	1944	KGGPGHEEPIPMSTY	15	0.7168	defined as non-allergen	Non Toxic	1	0.9333	1
DENV-2 NS3	1973	1979	ESSPNPT	7	1.0696	defined as non-allergen	Non Toxic	1	0.8571	1
DENV-2 NS3	2047	2065	MKKATYEPDVDLGSGTRNI	19	0.9198	defined as non-allergen	Non Toxic	1	0.3158	1
DENV-2 NS3	2069	2086	KIKQEHETSWHYDQDHPY	18	0.646	defined as non-allergen	Non Toxic	1	0.2778	1
DENV-2 NS3	1446	1455	EPLENDEDCA	10	0.4518	defined as non-allergen	Non Toxic	1	0.5	1
DENV-2 NS3	1865	1874	TSGIQEVDRT	10	0.8931	defined as non-allergen	Non Toxic	1	0.7	1
DENV-2 NS4B	2263	2278	AGWDTRITLEDLKNEE	16	1.3975	defined as non-allergen	Non Toxic	1	0.9333	1
DENV-2 NS3	1477	1501	MFEPEREKVDAIDGEYRLRGEARKT	25	0.7107	defined as non-allergen	Toxic
DENV-2 NS4A	2187	2220	EDERNLHLEGKCETCVYNMMGKREKKGEFGKAKG	34	0.7089	defined as non-allergen	Toxic
DENV-3 C	74	79	EVEPED	6	2.46	defined as non-allergen	Non Toxic	1	0.52	1
DENV-3 C	97	105	NQAGERRDK	9	0.6429	defined as non-allergen	Non Toxic	1	0.7249	1
DENV-3 C/prM	110	120	LAPHVGMGLDT	11	0.8467	defined as non-allergen	Non Toxic	1	0.48	1
DENV-3 prM	150	176	DGVLEQGKRTLTPQPMELKYSWKTWGK	27	0.7916	defined as non-allergen	Non Toxic	1	0.5588	1
DENV-3 E (ED II)	363	371	KEVSETQHG	9	0.7229	defined as non-allergen	Non Toxic	1	0.3158	1
DENV-3 E ( ED I)	433	438	YKKGSS	6	0.4645	defined as non-allergen	Non Toxic	1	0.2778	1
DENV-3 E ( ED III)	610	616	VTAETQN	7	1.224	defined as non-allergen	Non Toxic	1	0.6471	1
DENV-3 NS1	713	735	AGPISQHNRPGYHTQTAGPWHLG	23	1.0109	defined as non-allergen	Non Toxic	1	0.6667	1
DENV-3 E/NS1	773	782	EWCCRSCTLP	10	1.4182	defined as non-allergen	Non Toxic	1	0.4845	1
DENV-3 NS1	925	931	FKNAHA	6	0.6442	defined as non-allergen	Non Toxic	1	0.8571	1
DENV-3 NS2A	1171	1180	VLTNGKRLEP	10	0.9952	defined as non-allergen	Non Toxic	1	0.4729	1
DENV-3 NS2A	1182	1187	WASVKK	6	0.4088	defined as non-allergen	Non Toxic	1	0.9091	1
DENV-3 NS2A	1234	1247	LDFKPGTSGSPIIN	14	1.7008	defined as non-allergen	Non Toxic	1	0.4118	1
DENV-3 NS2A/NS2B	1343	1353	GLPIRYQTTAE	11	1.3878	defined as non-allergen	Non Toxic	1	0.6	1
DENV-3 NS3	1532	1548	TASAAQRRGRVGRNPQK	17	0.986	defined as non-allergen	Non Toxic	1	0.56	1
DENV-3 NS3	1588	1611	LFEPEREKSAAIDGEYRLKGESRK	24	0.6182	defined as non-allergen	Non Toxic	1	0.79	1
DENV-3 NS3	1829	1844	LGMSKEPGTSYLDVDL	16	0.5721	defined as non-allergen	Non Toxic	1	0.73	1
DENV-3 NS3	1890	1898	LDKGWPISK	9	0.8614	defined as non-allergen	Non Toxic	1	0.9533	1
DENV-3 NS3/NS4A	2084	2099	KEGLKRGETHHAVSRG	16	0.068	defined as non-allergen	Non Toxic	1	1	1
DENV-3 NS4A	2143	2159	GYTKGGPGHEEPVPMST	17	0.7261	defined as non-allergen	Non Toxic	1	1	1
DENV-3 NS4B	2403	2425	FTEENQWDSALVDRERELHKLGK	23	0.5813	defined as non-allergen	Non Toxic	1	1	1
DENV-3 NS4B	2434	2449	MGKREKKLGEFGKAKG	16	1.3969	defined as non-allergen	Non Toxic	1	1	1
DENV-3 NS5	2516	2529	GWDTRITEDDLHNE	14	0.8169	defined as non-allergen	Non Toxic	1	1	1
DENV-3 NS5	2592	2597	PIDDRF	6	0.8631	defined as non-allergen	Non Toxic	1	1	1
DENV-3 NS5	2693	2714	VHWPTSRTTWSIHAHHQWMTTE	22	0.5354	defined as non-allergen	Non Toxic	1	1	1
DENV-3 NS5	2043	2082	VGTGQGETLGEKWKKKLNQLSRKEFDLYKKSGITEVDRTE	40	0.6194	defined as non-allergen	Non Toxic	0	1	1
DENV-3 prM	199	227	IEGKITNLPEEQDQNYVCKHTYVDRGWGN	29	0.6081	defined as non-allergen	Toxic
DENV-4 E (ED1)	390	409	FLDLPLPWKERMVTFKVPHA	20	0.6	defined as non-allergen	Non Toxic	1	1	1
DENV-4 E ( ED I)	433	439	VDSGDGN	7	0.7638	defined as non-allergen	Non Toxic	1	1	1
DENV-4 E ( ED II)	533	542	LHWFRKGSSI	10	0.933	defined as non-allergen	Non Toxic	1	1	1
DENV-4 NS1	1052	1083	WDEMADITGSSPIIEVKQDEDGSFSIRDVEET	32	1.0650	defined as non-allergen	Non Toxic	1	1	1
DENV-4 NS1	1088	1102	VKGVLDLKYSWKTWG	15	1.4751	defined as non-allergen	Non Toxic	1	1	1
DENV-4 NS1	1914	1933	NPTVDGITVIDLEPISYDPK	20	1.4734	defined as non-allergen	Non Toxic	1	1	1
DENV-4 NS1	1989	2025	ETLGEKWKRQLNSLDRKEFEEYKRSGILEVDRTEADL	37	0.5294	defined as non-allergen	Non Toxic	1	1	1
DENV-4 NS2A	1145	1173	RLEPSWADVRNDMISYGGGWRLGDKWDKE	29	0.7414	defined as non-allergen	Non Toxic	1	1	1
DENV-4 NS2A	1207	1257	TLDFKPGTSGSPIINKGKVIGLYGNGVVTKSGDYVSAITQAERIGEPDYEV	51	0.8994	defined as non-allergen	Non Toxic	1	1	1
DENV-4 NS3	1557	1587	IYTPEGIIPTLFGPEREKTQAIDGEFRLRGE	31	0.572	defined as non-allergen	Non Toxic	1	1	1
DENV-4 NS3	1613	1619	GISYKDR	7	3.2947	defined as non-allergen	Non Toxic	1	1	1
DENV-4 NS3	1624	1637	TGERNNQILEENME	14	0.6161	defined as non-allergen	Non Toxic	1	1	1
DENV-4 NS3	1800	1812	FGFYQETTILDVD	13	0.9851	defined as non-allergen	Non Toxic	1	1	1
DENV-4 NS3	2047	2064	GYTKGGPGHEEPIPMATY	18	0.6203	defined as non-allergen	Non Toxic	1	1	1
DENV-4 NS4A	2178	2185	APSTGSAS	8	0.5142	defined as non-allergen	Non Toxic	1	1	1
DENV-4 NS4B	2277	2293	RFWELVDKERALHQEGK	17	0.5294	defined as non-allergen	Non Toxic	1	1	1
DENV-4 NS4B	2369	2379	DDTAGWDTRIT	11	0.9533	defined as non-allergen	Non Toxic	1	1	1
DENV-4 NS4B	2414	2424	RKDQRGSGQVG	11	1.1144	defined as non-allergen	Non Toxic	1	1	1
DENV-4 NS5	2596	2605	HAHHQWMTTE	10	0.5385	defined as non-allergen	Non Toxic	0	1	1
DENV-4 NS5	2647	2655	LIGLSSRAT	9	1.8552	defined as non-allergen	Non Toxic	0	1	1
DENV-4 prM	129	165	SGERRREKRSVALTPHSGMGLETRAETWMSSEGAWKH	37	0.6984	defined as non-allergen	Toxic
DENV-4 prM	261	284	ITTATRCPTQGEPYLKEEQDQQYICRRDVDRGWG	34	0.541	defined as non-allergen	Toxic
Note:	(DENV-1 Total B Cell Epitopes=113, Antigenic=44, Non-Antigenic=27, Not Determined = 42, Allergenic= 18 ,Non Allergenic = 26, Toxic= 4 Non-Toxic=22 ,interconservancy (100.00%) = 18 (0.00%)= 4), (DENV-2 Total B Cell Epitopes=92, Antigenic=42, Non-Antigenic=23, Not Determined =27 , Allergenic= 21 ,Non Allergenic = 21,,Toxic=2, Non-Toxic= 19,interconservancy (100.00%) = 19 (0.00%)=0) , (DENV-3 Total …

## Sheet: Envbelope Protein epitopes targ
Table S9. Collection of B Cell Epitopes in screening, which are antigenic, non-allergic, non-toxic, and conserved intra-serotype
Serotype	Start	End	E Protein 281..775 ( 1-495 aa)	Epitope sequence	Epitope length	Antigenicity Score	Allergenicity Score	Toxicity Score	Percent of protein sequence matches at identity <= 100%	Minimum identity	Maximum identity
DENV-1 E ( ED I)	412	418	132-138	QDEKGVT	7	0.5401	defined as Non-Allergen	Non Toxic	1	0.4286	1
DENV-1 E ( ED III)	606	619	326-339	EKALKLSWFKKGSS	14	0.7469	defined as non-allergen	Non Toxic	1	1	1
DENV-1 E ( ED I)	68	104		TTTDSRCPTQGEATLVEEQDTNFVCRRTFVDRGWGNG	37	0.6896	defined as non-allergen	Non Toxic	1	0.973	1
DENV-1 E ( ED I)	211	239		QWFLDLPLPWTSGASTSQETWNRQDLLVT	29	0.4861	defined as non-allergen	Non Toxic	1	1	1
DENV-1 E ( ED III)	341	346	341-346	DEKGVT	6	0.7715	defined as non-allergen	Non Toxic	1	1	1
DENV-1 E (ED I)	59	99		TTTDSRCPTQGEATLVEEQDANFVCRRTFVDRGWGNGCGLF	41	0.5961	defined as non-allergen	Non Toxic	1	0.9756	1
DENV-1 E (ED II)	184	212		QWFLDLPLPWTSGASTSQETWNRQDLLVT	29	0.4861	defined as non-allergen	Non Toxic	1	1	1
DENV-1 E (ED II)	333	356		EKPVNIEGAGEKALKLSWFKKGSS	24	0.5719	defined as non-allergen	Non Toxic	1	0.7083	0.7083
DENV-2 E (ED I)	322	341		FLDLPLPWLPGADSNWIQKE	20	0.5466	defined as non-allergen	Non Toxic	1	0.4	1
DENV-2 E (ED I)	5	12		GISNRDFV	8	1.6684	defined as non-allergen	Non Toxic	1	1	1
DENV-2 E (ED III)	377	384		WDFGSLGG	8	2.1175	defined as non-allergen	Non Toxic	1	1	1
DENV-3 E (ED II)	363	371	93-101	KEVSETQHG	9	0.7229	defined as non-allergen	Non Toxic	1	0.3158	1
DENV-3 E ( ED I)	433	438	153-158	YKKGSS	6	0.4645	defined as non-allergen	Non Toxic	1	0.2778	1
DENV-3 E ( ED III)	610	616	330-336	VTAETQN	7	1.224	defined as non-allergen	Non Toxic	1	0.6471	1
DENV-4 E (ED1)	390	409	110-129	FLDLPLPWKERMVTFKVPHA	20	0.6	defined as non-allergen	Non Toxic	1	1	1
DENV-4 E ( ED I)	433	439	154-160	VDSGDGN	7	0.7638	defined as non-allergen	Non Toxic	1	1	1
DENV-4 E ( ED II)	533	542	254-263	LHWFRKGSSI	10	0.933	defined as non-allergen	Non Toxic	1	1	1
Note:	Envelop targeting epitopes labeled as green (DENV-1=4, DENV-2= 3, DENV-3= 3, DENV-4= 3)

## Sheet: Discard ADE associated epitopes
Table S10. Final selection of B Cell Epitopes targeting Envelop proten for vaccine designing
Serotype	Start	End	E Protein 281..775 ( 1-495 aa)	Epitope sequence	Epitope length	Antigenicity Score	Allergenicity Score	Toxicity Score	Conservancy intra(serotype specific) ,inter(DENV1-4 serotype)
DENV-1 E ( ED I)	412	418	132-138	QDEKGVT	7	0.5401	defined as Non-Allergen	Non Toxic	1
DENV-1 E ( ED III)	606	619	326-339	EKALKLSWFKKGSS	14	0.7469	defined as non-allergen	Non Toxic	1
DENV-1 E ( ED I)	68	104		TTTDSRCPTQGEATLVEEQDTNFVCRRTFVDRGWGNG	37	0.6896	defined as non-allergen	Non Toxic	1
DENV-1 E ( ED I)	211	239		QWFLDLPLPWTSGASTSQETWNRQDLLVT	29	0.4861	defined as non-allergen	Non Toxic	1
DENV-1 E ( ED III)	341	346	341-346	DEKGVT	6	0.7715	defined as non-allergen	Non Toxic	1
DENV-1 E (ED I)	59	99		TTTDSRCPTQGEATLVEEQDANFVCRRTFVDRGWGNGCGLF	41	0.5961	defined as non-allergen	Non Toxic	1
DENV-1 E (ED II)	184	212		QWFLDLPLPWTSGASTSQETWNRQDLLVT	29	0.4861	defined as non-allergen	Non Toxic	1
DENV-1 E (ED II)	333	356		EKPVNIEGAGEKALKLSWFKKGSS	24	0.5719	defined as non-allergen	Non Toxic	1
DENV-2 E (ED I)	322	341		FLDLPLPWLPGADSNWIQKE	20	0.5466	defined as non-allergen	Non Toxic	1
DENV-2 E (ED I)	5	12		GISNRDFV	8	1.6684	defined as non-allergen	Non Toxic	1
DENV-2 E (ED III)	377	384		WDFGSLGG	8	2.1175	defined as non-allergen	Non Toxic	1
DENV-3 E (ED II)	363	371	93-101	KEVSETQHG	9	0.7229	defined as non-allergen	Non Toxic	1
DENV-3 E ( ED I)	433	438	153-158	YKKGSS	6	0.4645	defined as non-allergen	Non Toxic	1
DENV-3 E ( ED III)	610	616	330-336	VTAETQN	7	1.224	defined as non-allergen	Non Toxic	1
DENV-4 E (ED1)	390	409	110-129	FLDLPLPWKERMVTFKVPHA	20	0.6	defined as non-allergen	Non Toxic	1
DENV-4 E ( ED I)	433	439	154-160	VDSGDGN	7	0.7638	defined as non-allergen	Non Toxic	1
DENV-4 E ( ED II)	533	542	254-263	LHWFRKGSSI	10	0.933	defined as non-allergen	Non Toxic	1

## Sheet: ADE associated literature study
Table S11. Dengue virus antibodies against Envelope Protein DI, DII, and DIII association with Antibody dependent Enhancement (ADE) collected from Published Literature research studies.
Antibody	Target	Epitope	Key interacting residues	Neutralizing Effects	ADE Effects	Refrences
J8,J9	DENV 1-4	DI	DI(K47,H149,V151,F279)	Cross-neutralizing	No ADE	Durham ND, doi: 10.7554/eLife.52384.sa2
2D22	DENV2	Dimer of DIII	DIII(R323)	Neutralizes DENV2	Prevent ADE	Gallichotte EN doi: 10.1128/mBio.01461-15
VIS513 (4E11)	DENV 1-4	DIII A strand	DIII_A(K310,E311)	Cross-neutralizing	Negative level	Budigi Y doi: 10.1371/journal.pntd.0006209
2H12	DENV 1-4	DIII A strand	A(314-317);FL(K110,E114,T115,Q116,H117)	Cross-neutralizing Except DENV2	Not ADE associated	MidgleyCM doi: 10.4049/jimmunol.1200227
SigN-3C	DENV 1-4	DIII	EDIII(K310)	Cross-neutralizing	Prevent ADE	Xu M, Zuest R doi: 10.1038/s41541-016-0003-3
3e+31	DENV 1-4	DIII	AB(314–370),E(365-370),Q316,H317,E368,E370	Cross-neutralizing	Does not Promote	Li J, doi: 10.1016/
E53	DENV 1-4	EDII fusion loop	WNV_FL(G104, ,G106, ,K110);bc(C74, , ,G78,E79)	Cross-reactive	Induce ADE	Rodenhuis-Zybert IA doi: 10.1128/JVI.05237-11
DV2-104	DENV2	DII ,DIII	DIII(V309);DV2104_DIII(P334,M340,H346)	Neutralizes DENV2 strain	Prevent ADE	Sukupolvi-Petty S, doi: 10.1128/JVI.01087-10
DV2 44,	DENV2	DI	DI K88	Neutralizes DENV2 strain	Prevent ADE	Sukupolvi-Petty S, doi: 10.1128/JVI.01087-10
DV2-48, DV2-5	DENV2	DI	Gly177 and Glu184,	neutralizing DENV2	Not asociated ADE	Sukupolvi-Petty S, doi: 10.1128/JVI.01087-10
7F4	DENV 1	EDII		Dengue 1	Not associated with ADE	Yamanaka, A., DOI: https://doi.org/10.1128/jvi.01874-13
DV82-LALA mAb		ED I/II		Dengue 1-4	Partial inhibition of ADE	Stettler et al. 10
1C19		E DII		Dengue 1-4	Inhibits fusion loop (FL) antibodies and enhance ADE	Smith et al. doi:10.1128/
2D22	DENV2	DimerofDIII	DIII(R323)	NeutralizesDENV2	PreventADE	DOI 10.3389/fimmu.2023.1200195
N297Q-B3B9	DENV 1-4	E DII Fusion loop	Fusion loop	Cross neutralizing	Lack of ADE	Injampa S doi: 10.7717/peerj.4021

[truncated: 14 more sheets: Selected receptors for vaccines, DENV 1~4 CTL MHCI Epitopes, MHCI Strong binding epitopes,  Antigenic,nonallergic,nontoxic, immunogic+conservancy+Rank, NS1,NS3,NS5 Protein targeted, DENV1~4 HTLs MHCII Epitope , Strong binding epitopes screeni, Antigenic,Non Allergenic, Non-Toxic, Conservancy+Rank, Capsid final epitopes, HAWKDock output Receptors Top10, Recepters Binding energy]
